# Supplementary material for: Sequence, Structural and Expression Divergence of Duplicate Genes in the Bovine Genome
Source: PLoS One. 2014 Jul 23;9(7):e102868. doi: 10.1371/journal.pone.0102868 (PMC4108385; doi:10.1371/journal.pone.0102868)
Supplement: Table S1 — Details of sequencing libraries. (XLSX) [file pone.0102868.s004.xlsx]

## Sheet: Illumina
Table S1. Details of sequencing libraries.
#Illumina libraries
Tissues	Samples	Library	Number_of_reads
kidney	14 samples in pool	Fragment 75nt	25238997
lung	14 samples in pool	Fragment 75nt	22722590
duodenum	11 samples in pool	Fragment 75nt	50442955
muscle	11 samples in pool	100x100nt paired-end	59589016
adipose	10 samples in pool	Fragment 75nt	42187417
liver	7 samples in pool	50x50nt paired-end	80943634
hypothalamus	11 samples in pool	Fragment 75nt	30231773
