# Supplementary material for: Sequence, Structural and Expression Divergence of Duplicate Genes in the Bovine Genome
Source: PLoS One. 2014 Jul 23;9(7):e102868. doi: 10.1371/journal.pone.0102868 (PMC4108385; doi:10.1371/journal.pone.0102868)
Supplement: Table S2 — Complete list of duplicated gene pairs. (XLSX) [file pone.0102868.s005.xlsx]

## Sheet: duplicate_genes_67_with_identit
Table S2 - Complete list of duplicated gene pairs.
Gene1	Gene2	Gene1_Chr	Gene2_Chr	Protein1_Length	Protein2_Length	Alignable_Region_Length	Identity	Homology_Type	Ancestor
ENSBTAG00000026829	ENSBTAG00000006818	2	X	350	350	345	87.54	within_species_paralog	Mammalia
ENSBTAG00000037404	ENSBTAG00000000153	29	18	628	636	573	52.36	other_paralog	Chordata
ENSBTAG00000015742	ENSBTAG00000010303	7	7	535	544	488	48.57	within_species_paralog	Eutheria
ENSBTAG00000011322	ENSBTAG00000017860	3	4	1197	1210	1258	62.08	within_species_paralog	Euteleostomi
ENSBTAG00000038414	ENSBTAG00000040533	9	9	343	343	343	62.68	within_species_paralog	Amniota
ENSBTAG00000015751	ENSBTAG00000003238	19	4	303	303	253	45.45	within_species_paralog	Euteleostomi
ENSBTAG00000038319	ENSBTAG00000038057	15	13	310	310	310	88.06	within_species_paralog	Bos taurus
ENSBTAG00000017788	ENSBTAG00000001400	16	18	481	481	484	76.86	within_species_paralog	Euteleostomi
ENSBTAG00000030650	ENSBTAG00000030648	5	5	297	297	295	61.36	within_species_paralog	Tetrapoda
ENSBTAG00000019268	ENSBTAG00000013589	12	11	222	222	195	70.26	within_species_paralog	Eutheria
ENSBTAG00000047709	ENSBTAG00000038876	X	X	361	364	349	91.4	within_species_paralog	Bos taurus
ENSBTAG00000011496	ENSBTAG00000002686	7	7	313	327	309	90.94	within_species_paralog	Bos taurus
ENSBTAG00000039201	ENSBTAG00000020249	11	11	320	320	284	57.04	within_species_paralog	Eutheria
ENSBTAG00000016290	ENSBTAG00000006259	6	11	216	216	216	95.83	within_species_paralog	Euteleostomi
ENSBTAG00000012673	ENSBTAG00000001510	16	5	526	526	430	70.93	within_species_paralog	Vertebrata
ENSBTAG00000032719	ENSBTAG00000011738	1	25	803	803	753	42.76	within_species_paralog	Euteleostomi
ENSBTAG00000021426	ENSBTAG00000038739	21	24	160	160	161	62.11	within_species_paralog	Euteleostomi
ENSBTAG00000039011	ENSBTAG00000040304	1	1	449	449	415	72.53	within_species_paralog	Eutheria
ENSBTAG00000045978	ENSBTAG00000040281	4	4	140	140	113	92.92	within_species_paralog	Bos taurus
ENSBTAG00000004242	ENSBTAG00000046248	25	25	372	372	374	67.11	within_species_paralog	Vertebrata
ENSBTAG00000045630	ENSBTAG00000046704	13	13	60	67	57	52.63	within_species_paralog	Bilateria
ENSBTAG00000004943	ENSBTAG00000007284	6	12	459	459	402	50.5	within_species_paralog	Vertebrata
ENSBTAG00000030674	ENSBTAG00000017147	3	8	227	227	221	58.82	within_species_paralog	Euteleostomi
ENSBTAG00000000715	ENSBTAG00000039588	4	4	297	297	281	82.92	within_species_paralog	Bos taurus
ENSBTAG00000007796	ENSBTAG00000020427	4	26	520	520	488	38.52	within_species_paralog	Vertebrata
ENSBTAG00000013615	ENSBTAG00000012163	29	X	348	348	329	48.02	within_species_paralog	Vertebrata
ENSBTAG00000007476	ENSBTAG00000015376	26	20	530	569	496	87.9	within_species_paralog	Vertebrata
ENSBTAG00000022847	ENSBTAG00000014310	21	11	2070	2070	2078	58.28	within_species_paralog	Vertebrata
ENSBTAG00000014078	ENSBTAG00000019368	8	6	282	282	238	43.7	within_species_paralog	Euteleostomi
ENSBTAG00000011447	ENSBTAG00000008787	19	13	805	813	886	34.99	within_species_paralog	Vertebrata
ENSBTAG00000015053	ENSBTAG00000021455	21	29	166	166	166	80.12	within_species_paralog	Vertebrata
ENSBTAG00000008308	ENSBTAG00000026185	11	26	319	319	296	89.53	within_species_paralog	Bos taurus
ENSBTAG00000010587	ENSBTAG00000018634	X	9	107	107	89	62.92	within_species_paralog	Euteleostomi
ENSBTAG00000000888	ENSBTAG00000015327	3	11	2472	2472	2477	54.7	within_species_paralog	Amniota
ENSBTAG00000000189	ENSBTAG00000010916	4	22	247	247	215	79.07	within_species_paralog	Vertebrata
ENSBTAG00000010698	ENSBTAG00000005631	23	23	1001	1091	994	52.01	within_species_paralog	Euteleostomi
ENSBTAG00000001607	ENSBTAG00000017115	15	1	264	291	243	33.33	within_species_paralog	Bilateria
ENSBTAG00000017214	ENSBTAG00000003628	2	4	242	242	214	36.45	within_species_paralog	Theria
ENSBTAG00000007176	ENSBTAG00000016155	19	25	318	318	270	39.26	within_species_paralog	Vertebrata
ENSBTAG00000025029	ENSBTAG00000018905	7	21	1150	1150	1154	54.16	within_species_paralog	Vertebrata
ENSBTAG00000003826	ENSBTAG00000016768	18	15	215	218	213	48.83	within_species_paralog	Euteleostomi
ENSBTAG00000034140	ENSBTAG00000000329	10	7	1136	1136	963	59.61	within_species_paralog	Vertebrata
ENSBTAG00000015678	ENSBTAG00000014659	2	5	403	425	370	36.49	within_species_paralog	Euteleostomi
ENSBTAG00000022902	ENSBTAG00000000425	24	21	184	184	184	100	within_species_paralog	Amniota
ENSBTAG00000018951	ENSBTAG00000015611	17	7	1255	1255	1242	59.58	within_species_paralog	Euteleostomi
ENSBTAG00000016057	ENSBTAG00000013406	16	5	193	193	193	79.27	within_species_paralog	Euteleostomi
ENSBTAG00000011412	ENSBTAG00000022635	4	22	1802	1802	1775	50.99	within_species_paralog	Coelomata
ENSBTAG00000045729	ENSBTAG00000003897	16	6	67	67	67	100	within_species_paralog	Bos taurus
ENSBTAG00000018518	ENSBTAG00000001187	19	17	203	203	208	52.4	within_species_paralog	Vertebrata
ENSBTAG00000048080	ENSBTAG00000047218	X	X	173	173	163	93.87	within_species_paralog	Bos taurus
ENSBTAG00000046539	ENSBTAG00000047032	X	9	137	137	137	80.29	within_species_paralog	Bos taurus
ENSBTAG00000018369	ENSBTAG00000026273	17	25	169	169	167	79.04	within_species_paralog	Euteleostomi
ENSBTAG00000011424	ENSBTAG00000033217	8	3	284	284	284	83.1	within_species_paralog	Bilateria
ENSBTAG00000020107	ENSBTAG00000009964	25	25	278	316	280	52.14	within_species_paralog	Amniota
ENSBTAG00000018227	ENSBTAG00000017950	22	5	1202	1218	1191	67.17	within_species_paralog	Vertebrata
ENSBTAG00000009942	ENSBTAG00000007635	1	2	1096	1106	1106	63.56	within_species_paralog	Euteleostomi
ENSBTAG00000013017	ENSBTAG00000018020	3	22	350	354	354	80.51	within_species_paralog	Euteleostomi
ENSBTAG00000006629	ENSBTAG00000005199	29	29	314	325	314	93.95	within_species_paralog	Bos taurus
ENSBTAG00000019213	ENSBTAG00000010846	11	11	717	717	602	49.67	within_species_paralog	Bilateria
ENSBTAG00000020152	ENSBTAG00000047907	3	11	153	154	155	78.06	within_species_paralog	Bos taurus
ENSBTAG00000002827	ENSBTAG00000012885	9	15	422	422	392	44.39	within_species_paralog	Bilateria
ENSBTAG00000011521	ENSBTAG00000038537	15	20	322	322	316	85.76	within_species_paralog	Bos taurus
ENSBTAG00000031052	ENSBTAG00000004475	2	19	307	373	329	51.37	within_species_paralog	Vertebrata
ENSBTAG00000037927	ENSBTAG00000013673	4	4	310	310	308	86.69	within_species_paralog	Bos taurus
ENSBTAG00000002655	ENSBTAG00000038893	26	5	286	286	286	99.65	within_species_paralog	Bos taurus
ENSBTAG00000019719	ENSBTAG00000000914	9	14	380	401	377	59.68	within_species_paralog	Vertebrata
ENSBTAG00000015008	ENSBTAG00000000456	1	1	417	417	415	53.49	within_species_paralog	Sarcopterygii
ENSBTAG00000002952	ENSBTAG00000018681	3	9	435	435	385	58.7	within_species_paralog	Euteleostomi
ENSBTAG00000021858	ENSBTAG00000011525	15	5	611	617	612	54.41	within_species_paralog	Vertebrata
ENSBTAG00000020582	ENSBTAG00000040394	25	25	313	317	281	49.11	within_species_paralog	Amniota
ENSBTAG00000006821	ENSBTAG00000019663	2	14	329	329	264	37.12	within_species_paralog	Bilateria
ENSBTAG00000019303	ENSBTAG00000000040	25	19	162	162	156	73.08	within_species_paralog	Euteleostomi
ENSBTAG00000010526	ENSBTAG00000000717	20	7	287	287	266	58.27	within_species_paralog	Euteleostomi
ENSBTAG00000046789	ENSBTAG00000034891	29	29	457	497	457	97.16	within_species_paralog	Bos taurus
ENSBTAG00000012909	ENSBTAG00000005716	21	3	138	138	138	73.91	within_species_paralog	Euteleostomi
ENSBTAG00000000668	ENSBTAG00000031209	7	7	553	557	555	74.41	within_species_paralog	Amniota
ENSBTAG00000005378	ENSBTAG00000012718	X	X	445	457	411	41.85	within_species_paralog	Euteleostomi
ENSBTAG00000033558	ENSBTAG00000039769	17	17	478	478	465	93.33	within_species_paralog	Bos taurus
ENSBTAG00000003582	ENSBTAG00000027651	15	15	314	316	300	65.33	within_species_paralog	Theria
ENSBTAG00000011139	ENSBTAG00000001139	1	25	613	613	558	54.12	within_species_paralog	Euteleostomi
ENSBTAG00000038486	ENSBTAG00000010397	8	1	347	364	320	33.12	within_species_paralog	Chordata
ENSBTAG00000034841	ENSBTAG00000003818	3	23	308	372	313	52.4	within_species_paralog	Amniota
ENSBTAG00000002027	ENSBTAG00000019066	2	8	211	211	185	42.16	within_species_paralog	Euteleostomi
ENSBTAG00000003343	ENSBTAG00000032833	X	X	345	345	328	92.68	within_species_paralog	Bos taurus
ENSBTAG00000047040	ENSBTAG00000007043	21	21	412	412	412	93.93	within_species_paralog	Bos taurus
ENSBTAG00000017461	ENSBTAG00000015275	19	5	475	475	439	59.45	within_species_paralog	Vertebrata
ENSBTAG00000018708	ENSBTAG00000013671	21	X	770	770	770	94.16	within_species_paralog	Bos taurus
ENSBTAG00000003242	ENSBTAG00000003072	22	19	655	655	587	46.85	within_species_paralog	Bilateria
ENSBTAG00000011985	ENSBTAG00000040078	10	10	529	529	454	76.65	within_species_paralog	Bos taurus
ENSBTAG00000000422	ENSBTAG00000002687	24	18	1077	1077	1133	54.72	within_species_paralog	Euteleostomi
ENSBTAG00000001084	ENSBTAG00000033092	7	7	315	315	311	92.6	within_species_paralog	Bos taurus
ENSBTAG00000010718	ENSBTAG00000023843	16	11	557	583	588	61.05	within_species_paralog	Euteleostomi
ENSBTAG00000034659	ENSBTAG00000012719	20	26	227	234	225	64.89	within_species_paralog	Euteleostomi
ENSBTAG00000018204	ENSBTAG00000037794	19	19	1939	1939	1938	95.36	within_species_paralog	Eutheria
ENSBTAG00000019554	ENSBTAG00000009733	8	8	338	339	337	74.18	within_species_paralog	Euteleostomi
ENSBTAG00000020127	ENSBTAG00000008947	X	6	626	626	626	70.61	within_species_paralog	Eutheria
ENSBTAG00000018481	ENSBTAG00000047990	8	8	187	187	170	88.82	within_species_paralog	Bos taurus
ENSBTAG00000020196	ENSBTAG00000021830	9	9	924	924	876	52.4	within_species_paralog	Sarcopterygii
ENSBTAG00000011971	ENSBTAG00000019866	2	13	926	926	929	45.1	within_species_paralog	Vertebrata
ENSBTAG00000006753	ENSBTAG00000047612	17	7	209	209	186	41.4	within_species_paralog	Eutheria
ENSBTAG00000020087	ENSBTAG00000014463	7	6	478	478	474	87.55	within_species_paralog	Vertebrata
ENSBTAG00000004869	ENSBTAG00000009148	1	3	319	365	297	31.65	within_species_paralog	Euteleostomi
ENSBTAG00000021728	ENSBTAG00000006029	28	4	1023	1023	986	77.28	within_species_paralog	Euteleostomi
ENSBTAG00000047770	ENSBTAG00000045769	19	19	311	311	311	95.5	within_species_paralog	Bos taurus
ENSBTAG00000008981	ENSBTAG00000019946	23	5	709	709	690	59.57	within_species_paralog	Euteleostomi
ENSBTAG00000013314	ENSBTAG00000013801	11	3	430	430	344	87.79	within_species_paralog	Coelomata
ENSBTAG00000010763	ENSBTAG00000030999	5	29	620	643	653	43.8	within_species_paralog	Euteleostomi
ENSBTAG00000007773	ENSBTAG00000037539	3	3	740	740	598	91.81	within_species_paralog	Bos taurus
ENSBTAG00000014274	ENSBTAG00000018542	12	11	129	129	117	61.54	within_species_paralog	Cetartiodactyla
ENSBTAG00000033153	ENSBTAG00000009269	9	3	881	908	873	80.87	within_species_paralog	Euteleostomi
ENSBTAG00000003696	ENSBTAG00000019920	17	25	506	558	486	33.95	within_species_paralog	Euteleostomi
ENSBTAG00000038112	ENSBTAG00000001836	9	19	252	300	253	89.33	within_species_paralog	Bos taurus
ENSBTAG00000018566	ENSBTAG00000027625	26	27	308	315	284	57.75	within_species_paralog	Euteleostomi
ENSBTAG00000010978	ENSBTAG00000015052	16	10	592	737	628	36.46	within_species_paralog	Vertebrata
ENSBTAG00000006745	ENSBTAG00000022120	17	17	495	495	398	32.91	other_paralog	Chordata
ENSBTAG00000034495	ENSBTAG00000034332	12	3	257	257	237	69.2	within_species_paralog	Laurasiatheria
ENSBTAG00000002646	ENSBTAG00000027134	2	4	608	612	614	75.41	within_species_paralog	Euteleostomi
ENSBTAG00000018723	ENSBTAG00000018808	16	19	311	311	265	52.08	within_species_paralog	Euteleostomi
ENSBTAG00000002902	ENSBTAG00000019394	5	29	906	906	840	51.07	within_species_paralog	Euteleostomi
ENSBTAG00000031916	ENSBTAG00000035958	8	8	657	724	657	94.98	within_species_paralog	Amniota
ENSBTAG00000005108	ENSBTAG00000043991	6	26	1396	1532	1400	66.21	within_species_paralog	Euteleostomi
ENSBTAG00000022813	ENSBTAG00000018289	18	11	271	271	243	33.74	within_species_paralog	Vertebrata
ENSBTAG00000013726	ENSBTAG00000016415	16	5	611	611	494	37.25	within_species_paralog	Bilateria
ENSBTAG00000047507	ENSBTAG00000045635	7	7	728	731	715	90.91	within_species_paralog	Bos taurus
ENSBTAG00000026796	ENSBTAG00000037826	15	15	300	307	276	86.96	within_species_paralog	Bos taurus
ENSBTAG00000019314	ENSBTAG00000002323	1	15	1081	1081	1076	49.07	within_species_paralog	Vertebrata
ENSBTAG00000001003	ENSBTAG00000007502	7	21	416	419	415	79.76	within_species_paralog	Vertebrata
ENSBTAG00000008517	ENSBTAG00000001109	23	16	128	128	128	92.19	within_species_paralog	Bos taurus
ENSBTAG00000039162	ENSBTAG00000040473	7	7	687	826	675	74.52	within_species_paralog	Eutheria
ENSBTAG00000008275	ENSBTAG00000015402	24	11	1948	1948	2021	48.39	within_species_paralog	Vertebrata
ENSBTAG00000004754	ENSBTAG00000016692	1	15	1886	1886	1917	57.96	within_species_paralog	Euteleostomi
ENSBTAG00000023398	ENSBTAG00000000842	1	15	595	624	588	46.43	within_species_paralog	Vertebrata
ENSBTAG00000011074	ENSBTAG00000010582	23	11	722	803	705	58.3	within_species_paralog	Vertebrata
ENSBTAG00000022777	ENSBTAG00000016456	16	21	1656	1718	1609	62.4	within_species_paralog	Vertebrata
ENSBTAG00000010119	ENSBTAG00000008103	10	8	501	501	492	73.17	within_species_paralog	Vertebrata
ENSBTAG00000046274	ENSBTAG00000047721	15	15	309	309	309	95.79	within_species_paralog	Bos taurus
ENSBTAG00000024769	ENSBTAG00000040090	29	29	322	322	321	95.95	within_species_paralog	Bos taurus
ENSBTAG00000006592	ENSBTAG00000045500	17	19	1094	1139	1159	56.26	within_species_paralog	Euteleostomi
ENSBTAG00000045696	ENSBTAG00000045556	15	15	194	194	194	97.94	within_species_paralog	Bos taurus
ENSBTAG00000014700	ENSBTAG00000000458	22	18	498	524	520	62.88	within_species_paralog	Euteleostomi
ENSBTAG00000015978	ENSBTAG00000009615	8	10	339	346	327	52.91	within_species_paralog	Vertebrata
ENSBTAG00000000628	ENSBTAG00000010460	15	16	786	786	778	91.39	within_species_paralog	Eutheria
ENSBTAG00000016739	ENSBTAG00000005448	17	25	793	802	797	47.93	within_species_paralog	Euteleostomi
ENSBTAG00000012549	ENSBTAG00000024788	15	15	302	311	302	81.79	within_species_paralog	Eutheria
ENSBTAG00000012902	ENSBTAG00000006574	22	16	179	186	178	93.82	within_species_paralog	Vertebrata
ENSBTAG00000018965	ENSBTAG00000005871	16	1	1051	1111	1046	51.63	within_species_paralog	Vertebrata
ENSBTAG00000010125	ENSBTAG00000009496	19	19	794	794	779	93.07	within_species_paralog	Eutheria
ENSBTAG00000014988	ENSBTAG00000012697	2	26	254	255	253	91.7	within_species_paralog	Eutheria
ENSBTAG00000039425	ENSBTAG00000038033	5	5	571	571	571	98.42	within_species_paralog	Bos taurus
ENSBTAG00000002941	ENSBTAG00000003051	21	7	822	822	827	50.67	within_species_paralog	Vertebrata
ENSBTAG00000016481	ENSBTAG00000021799	4	18	328	328	296	53.04	within_species_paralog	Vertebrata
ENSBTAG00000045493	ENSBTAG00000016363	28	1	400	400	400	90.75	within_species_paralog	Bos taurus
ENSBTAG00000045674	ENSBTAG00000047142	8	8	186	186	186	96.24	within_species_paralog	Bos taurus
ENSBTAG00000021344	ENSBTAG00000016572	X	2	981	981	992	36.29	within_species_paralog	Theria
ENSBTAG00000020053	ENSBTAG00000012615	13	2	1209	1209	1200	42.5	within_species_paralog	Vertebrata
ENSBTAG00000047764	ENSBTAG00000026070	12	12	854	854	854	78.81	within_species_paralog	Bos taurus
ENSBTAG00000048202	ENSBTAG00000047172	29	29	168	168	143	72.03	within_species_paralog	Bos taurus
ENSBTAG00000008303	ENSBTAG00000032651	13	11	108	108	108	91.67	within_species_paralog	Bos taurus
ENSBTAG00000017170	ENSBTAG00000021801	9	26	524	524	524	83.21	within_species_paralog	Bos taurus
ENSBTAG00000018137	ENSBTAG00000038461	5	5	1480	1510	1510	56.09	within_species_paralog	Theria
ENSBTAG00000014981	ENSBTAG00000003967	21	29	271	271	224	48.21	within_species_paralog	Euteleostomi
ENSBTAG00000001055	ENSBTAG00000020567	18	11	541	588	495	57.58	within_species_paralog	Euteleostomi
ENSBTAG00000003708	ENSBTAG00000018295	21	13	767	767	764	85.08	within_species_paralog	Vertebrata
ENSBTAG00000003920	ENSBTAG00000007268	10	23	732	846	684	43.86	within_species_paralog	Vertebrata
ENSBTAG00000011192	ENSBTAG00000020990	1	1	337	358	334	45.81	within_species_paralog	Euteleostomi
ENSBTAG00000047702	ENSBTAG00000013149	X	6	229	235	235	51.06	within_species_paralog	Sarcopterygii
ENSBTAG00000009167	ENSBTAG00000018366	17	29	581	581	477	48.43	within_species_paralog	Euteleostomi
ENSBTAG00000006752	ENSBTAG00000000172	22	X	471	471	466	75.75	within_species_paralog	Euteleostomi
ENSBTAG00000013505	ENSBTAG00000018838	3	4	819	819	800	47.88	within_species_paralog	Euteleostomi
ENSBTAG00000020661	ENSBTAG00000020766	8	7	2169	2261	2142	50.89	within_species_paralog	Chordata
ENSBTAG00000046950	ENSBTAG00000030714	7	7	318	318	318	89.62	within_species_paralog	Bos taurus
ENSBTAG00000001739	ENSBTAG00000014488	24	24	785	801	737	65.4	within_species_paralog	Euteleostomi
ENSBTAG00000007052	ENSBTAG00000021717	21	21	388	388	317	38.17	within_species_paralog	Euteleostomi
ENSBTAG00000025385	ENSBTAG00000006963	10	11	165	165	165	100	within_species_paralog	Theria
ENSBTAG00000020426	ENSBTAG00000001250	23	23	437	460	458	72.05	within_species_paralog	Vertebrata
ENSBTAG00000000480	ENSBTAG00000010549	22	4	450	450	411	52.07	within_species_paralog	Vertebrata
ENSBTAG00000038655	ENSBTAG00000000518	29	29	533	538	533	82.18	within_species_paralog	Bos taurus
ENSBTAG00000017112	ENSBTAG00000016397	18	23	544	544	550	50.18	within_species_paralog	Euteleostomi
ENSBTAG00000021286	ENSBTAG00000016704	1	29	491	533	514	59.14	within_species_paralog	Vertebrata
ENSBTAG00000020815	ENSBTAG00000002224	8	7	786	786	778	53.86	within_species_paralog	Vertebrata
ENSBTAG00000008099	ENSBTAG00000013586	22	22	370	370	345	80	within_species_paralog	Eutheria
ENSBTAG00000021126	ENSBTAG00000034225	X	28	585	586	589	80.48	within_species_paralog	Laurasiatheria
ENSBTAG00000017826	ENSBTAG00000006962	3	13	457	457	413	33.17	within_species_paralog	Bilateria
ENSBTAG00000034643	ENSBTAG00000014903	25	25	1704	1704	1711	58.5	within_species_paralog	Theria
ENSBTAG00000039602	ENSBTAG00000037933	1	1	156	164	167	51.5	within_species_paralog	Eutheria
ENSBTAG00000003701	ENSBTAG00000008735	16	10	363	363	314	57.64	within_species_paralog	Vertebrata
ENSBTAG00000000095	ENSBTAG00000033316	8	8	257	289	249	40.16	within_species_paralog	Amniota
ENSBTAG00000005250	ENSBTAG00000003505	X	5	360	369	357	54.34	within_species_paralog	Euteleostomi
ENSBTAG00000010475	ENSBTAG00000010874	12	1	366	404	367	47.41	within_species_paralog	Euteleostomi
ENSBTAG00000011757	ENSBTAG00000013197	10	16	449	468	450	64	within_species_paralog	Vertebrata
ENSBTAG00000016234	ENSBTAG00000016246	10	10	1553	1553	1553	77.33	within_species_paralog	Mammalia
ENSBTAG00000001835	ENSBTAG00000013881	9	3	296	383	323	49.54	within_species_paralog	Vertebrata
ENSBTAG00000000617	ENSBTAG00000007944	20	15	314	314	301	91.36	within_species_paralog	Bos taurus
ENSBTAG00000003349	ENSBTAG00000000951	7	26	845	845	848	59.91	within_species_paralog	Vertebrata
ENSBTAG00000016405	ENSBTAG00000046387	9	15	293	309	293	72.01	within_species_paralog	Bos taurus
ENSBTAG00000008978	ENSBTAG00000039391	19	X	438	514	427	81.73	within_species_paralog	Sarcopterygii
ENSBTAG00000001440	ENSBTAG00000004009	25	5	262	262	241	68.46	within_species_paralog	Euteleostomi
ENSBTAG00000032451	ENSBTAG00000031769	3	23	67	67	67	100	within_species_paralog	Bos taurus
ENSBTAG00000046353	ENSBTAG00000048275	3	3	296	303	284	86.97	within_species_paralog	Bos taurus
ENSBTAG00000001793	ENSBTAG00000015086	7	16	292	292	284	42.25	within_species_paralog	Chordata
ENSBTAG00000001553	ENSBTAG00000025621	5	3	319	320	283	96.11	within_species_paralog	Theria
ENSBTAG00000039686	ENSBTAG00000011110	3	7	557	593	546	48.72	within_species_paralog	Chordata
ENSBTAG00000009738	ENSBTAG00000010388	7	11	535	560	512	59.96	within_species_paralog	Vertebrata
ENSBTAG00000005259	ENSBTAG00000003692	15	15	309	309	307	71.34	within_species_paralog	Euteleostomi
ENSBTAG00000046170	ENSBTAG00000047013	24	24	320	320	306	97.39	within_species_paralog	Bos taurus
ENSBTAG00000046693	ENSBTAG00000024901	19	19	217	217	188	70.21	within_species_paralog	Bos taurus
ENSBTAG00000045896	ENSBTAG00000008940	25	19	432	432	438	55.02	within_species_paralog	Euteleostomi
ENSBTAG00000025893	ENSBTAG00000018234	20	20	619	619	615	59.02	within_species_paralog	Euteleostomi
ENSBTAG00000048036	ENSBTAG00000046355	28	28	110	112	104	100	within_species_paralog	Bos taurus
ENSBTAG00000002277	ENSBTAG00000014124	7	8	567	592	580	52.76	within_species_paralog	Vertebrata
ENSBTAG00000006732	ENSBTAG00000013462	4	X	1257	1308	1297	39.09	within_species_paralog	Vertebrata
ENSBTAG00000011941	ENSBTAG00000039170	5	5	147	148	148	82.43	within_species_paralog	Bos taurus
ENSBTAG00000012031	ENSBTAG00000020608	4	2	839	852	871	46.84	within_species_paralog	Vertebrata
ENSBTAG00000005244	ENSBTAG00000020647	12	6	248	248	215	53.95	within_species_paralog	Euteleostomi
ENSBTAG00000017943	ENSBTAG00000013957	5	2	633	633	624	64.26	within_species_paralog	Euteleostomi
ENSBTAG00000007512	ENSBTAG00000018043	18	18	440	440	375	48	within_species_paralog	Vertebrata
ENSBTAG00000005990	ENSBTAG00000011374	3	8	378	382	326	55.52	within_species_paralog	Euteleostomi
ENSBTAG00000047675	ENSBTAG00000045880	18	18	556	556	552	53.26	within_species_paralog	Theria
ENSBTAG00000018854	ENSBTAG00000027412	1	13	152	152	152	97.37	within_species_paralog	Bos taurus
ENSBTAG00000003447	ENSBTAG00000037981	18	18	589	640	568	56.51	within_species_paralog	Eutheria
ENSBTAG00000002288	ENSBTAG00000012858	11	26	560	560	458	58.08	within_species_paralog	Vertebrata
ENSBTAG00000014046	ENSBTAG00000016864	13	13	481	481	439	43.28	within_species_paralog	Theria
ENSBTAG00000046008	ENSBTAG00000016705	1	3	225	225	225	96	within_species_paralog	Bos taurus
ENSBTAG00000013001	ENSBTAG00000005240	17	17	674	674	672	58.18	within_species_paralog	Eutheria
ENSBTAG00000008471	ENSBTAG00000030913	1	1	648	710	644	60.25	within_species_paralog	Eutheria
ENSBTAG00000010155	ENSBTAG00000046975	19	19	94	94	94	60.64	within_species_paralog	Bos taurus
ENSBTAG00000016664	ENSBTAG00000021743	13	14	341	341	337	40.36	within_species_paralog	Euteleostomi
ENSBTAG00000018311	ENSBTAG00000015858	X	X	190	190	177	77.4	within_species_paralog	Bos taurus
ENSBTAG00000000085	ENSBTAG00000001021	21	21	519	519	507	75.74	within_species_paralog	Theria
ENSBTAG00000014790	ENSBTAG00000009643	9	10	435	514	423	39.01	within_species_paralog	Vertebrata
ENSBTAG00000024659	ENSBTAG00000036202	10	10	147	147	120	85.83	within_species_paralog	Bos taurus
ENSBTAG00000016647	ENSBTAG00000048192	29	29	314	314	303	67.33	within_species_paralog	Theria
ENSBTAG00000021693	ENSBTAG00000016295	21	8	163	199	163	42.94	within_species_paralog	Euteleostomi
ENSBTAG00000021735	ENSBTAG00000009998	11	10	557	557	497	57.14	within_species_paralog	Euteleostomi
ENSBTAG00000010509	ENSBTAG00000004021	19	5	298	305	296	77.36	within_species_paralog	Vertebrata
ENSBTAG00000009987	ENSBTAG00000013755	19	1	749	784	741	55.06	within_species_paralog	Vertebrata
ENSBTAG00000047128	ENSBTAG00000010578	18	7	180	201	195	31.28	within_species_paralog	Vertebrata
ENSBTAG00000018320	ENSBTAG00000039728	10	16	114	114	114	98.25	within_species_paralog	Eutheria
ENSBTAG00000006531	ENSBTAG00000011495	13	1	1570	1570	1544	73.7	within_species_paralog	Bilateria
ENSBTAG00000014295	ENSBTAG00000004072	3	4	286	286	286	87.06	within_species_paralog	Sarcopterygii
ENSBTAG00000024485	ENSBTAG00000013813	16	16	643	643	555	50.09	other_paralog	Bilateria
ENSBTAG00000002855	ENSBTAG00000037896	16	16	367	367	367	96.19	within_species_paralog	Bos taurus
ENSBTAG00000003937	ENSBTAG00000040308	13	15	151	151	150	98.67	within_species_paralog	Amniota
ENSBTAG00000009423	ENSBTAG00000016895	6	2	360	412	334	70.36	within_species_paralog	Vertebrata
ENSBTAG00000009517	ENSBTAG00000002858	2	13	88	88	85	62.35	within_species_paralog	Euteleostomi
ENSBTAG00000005658	ENSBTAG00000002977	1	2	754	912	756	62.43	within_species_paralog	Euteleostomi
ENSBTAG00000046317	ENSBTAG00000046761	5	5	320	331	313	97.12	within_species_paralog	Bos taurus
ENSBTAG00000025136	ENSBTAG00000002574	7	6	264	264	239	34.73	within_species_paralog	Euteleostomi
ENSBTAG00000006252	ENSBTAG00000014771	X	X	338	338	337	92.58	within_species_paralog	Bos taurus
ENSBTAG00000002783	ENSBTAG00000019951	11	7	492	508	477	43.82	within_species_paralog	Vertebrata
ENSBTAG00000047007	ENSBTAG00000016807	15	15	310	310	306	87.25	within_species_paralog	Cetartiodactyla
ENSBTAG00000006052	ENSBTAG00000037726	19	22	756	815	750	50.93	within_species_paralog	Euteleostomi
ENSBTAG00000016171	ENSBTAG00000016079	13	18	169	171	166	46.39	within_species_paralog	Euteleostomi
ENSBTAG00000018756	ENSBTAG00000000771	3	4	242	244	246	71.95	within_species_paralog	Mammalia
ENSBTAG00000019914	ENSBTAG00000013700	19	16	437	448	446	52.47	within_species_paralog	Eutheria
ENSBTAG00000044194	ENSBTAG00000006177	27	12	365	365	331	60.73	within_species_paralog	Euteleostomi
ENSBTAG00000046127	ENSBTAG00000047145	29	29	380	380	379	79.95	within_species_paralog	Bos taurus
ENSBTAG00000000786	ENSBTAG00000020632	23	18	274	274	229	50.22	within_species_paralog	Euteleostomi
ENSBTAG00000020934	ENSBTAG00000039696	10	7	354	366	363	46.28	within_species_paralog	Vertebrata
ENSBTAG00000009079	ENSBTAG00000018857	18	28	218	218	217	67.28	within_species_paralog	Vertebrata
ENSBTAG00000003353	ENSBTAG00000019349	18	19	628	628	555	52.07	within_species_paralog	Bilateria
ENSBTAG00000019953	ENSBTAG00000013551	X	9	566	570	570	57.54	within_species_paralog	Chordata
ENSBTAG00000007110	ENSBTAG00000007827	16	29	523	523	487	58.11	within_species_paralog	Vertebrata
ENSBTAG00000001336	ENSBTAG00000030471	5	5	305	305	304	65.79	within_species_paralog	Bos taurus
ENSBTAG00000019524	ENSBTAG00000047238	25	25	1152	1165	1138	60.72	within_species_paralog	Theria
ENSBTAG00000016874	ENSBTAG00000021752	7	3	337	340	344	65.12	within_species_paralog	Euteleostomi
ENSBTAG00000020504	ENSBTAG00000002121	17	29	127	127	127	57.48	within_species_paralog	Euteleostomi
ENSBTAG00000014396	ENSBTAG00000046218	14	11	505	505	510	37.45	within_species_paralog	Vertebrata
ENSBTAG00000047404	ENSBTAG00000047581	X	X	343	343	311	95.18	within_species_paralog	Bos taurus
ENSBTAG00000001066	ENSBTAG00000012668	25	25	329	329	312	74.36	within_species_paralog	Bos taurus
ENSBTAG00000019853	ENSBTAG00000007118	19	25	770	770	756	74.87	within_species_paralog	Euteleostomi
ENSBTAG00000031890	ENSBTAG00000015513	26	8	1831	1867	1827	63.44	within_species_paralog	Euteleostomi
ENSBTAG00000016114	ENSBTAG00000022209	18	29	163	173	153	65.36	within_species_paralog	Euteleostomi
ENSBTAG00000005938	ENSBTAG00000023801	3	11	337	380	362	56.08	within_species_paralog	Euteleostomi
ENSBTAG00000011530	ENSBTAG00000034373	18	18	663	713	583	38.77	within_species_paralog	Euteleostomi
ENSBTAG00000002075	ENSBTAG00000009349	1	16	779	779	695	55.83	within_species_paralog	Euteleostomi
ENSBTAG00000019658	ENSBTAG00000002024	19	3	466	466	414	40.1	within_species_paralog	Euteleostomi
ENSBTAG00000010256	ENSBTAG00000015428	23	18	121	121	106	45.28	within_species_paralog	Euteleostomi
ENSBTAG00000014685	ENSBTAG00000046220	X	3	218	218	218	91.74	within_species_paralog	Laurasiatheria
ENSBTAG00000046440	ENSBTAG00000007562	6	14	374	378	383	65.27	within_species_paralog	Eutheria
ENSBTAG00000032538	ENSBTAG00000015857	1	16	258	280	231	49.78	within_species_paralog	Vertebrata
ENSBTAG00000032694	ENSBTAG00000015949	13	13	141	142	134	39.55	within_species_paralog	Eutheria
ENSBTAG00000015022	ENSBTAG00000015280	20	3	723	744	770	50.91	within_species_paralog	Coelomata
ENSBTAG00000006739	ENSBTAG00000007144	5	5	493	500	492	93.7	within_species_paralog	Bos taurus
ENSBTAG00000007913	ENSBTAG00000018195	15	25	200	231	215	72.56	within_species_paralog	Bos taurus
ENSBTAG00000009174	ENSBTAG00000022013	18	8	237	270	244	33.2	within_species_paralog	Bilateria
ENSBTAG00000014354	ENSBTAG00000017816	15	18	92	95	88	47.73	within_species_paralog	Tetrapoda
ENSBTAG00000047133	ENSBTAG00000038710	2	2	271	271	252	47.62	within_species_paralog	Eutheria
ENSBTAG00000010653	ENSBTAG00000031044	11	3	604	604	602	40.03	within_species_paralog	Euteleostomi
ENSBTAG00000016818	ENSBTAG00000001432	2	15	237	241	223	95.96	within_species_paralog	Bos taurus
ENSBTAG00000023218	ENSBTAG00000027316	14	13	147	147	147	89.12	within_species_paralog	Sarcopterygii
ENSBTAG00000018026	ENSBTAG00000015066	22	2	399	433	421	53.44	within_species_paralog	Euteleostomi
ENSBTAG00000006563	ENSBTAG00000010741	22	2	606	624	621	51.53	within_species_paralog	Vertebrata
ENSBTAG00000016085	ENSBTAG00000006193	X	22	621	673	552	32.07	within_species_paralog	Euteleostomi
ENSBTAG00000013837	ENSBTAG00000046886	9	23	330	365	307	32.9	within_species_paralog	Bilateria
ENSBTAG00000003176	ENSBTAG00000000603	29	1	298	302	267	38.95	within_species_paralog	Vertebrata
ENSBTAG00000018431	ENSBTAG00000009852	29	5	2309	2371	2410	56.02	within_species_paralog	Vertebrata
ENSBTAG00000021417	ENSBTAG00000007007	18	21	568	673	623	55.38	within_species_paralog	Euteleostomi
ENSBTAG00000038502	ENSBTAG00000022893	3	3	333	333	324	83.33	within_species_paralog	Bos taurus
ENSBTAG00000037767	ENSBTAG00000019391	11	19	317	317	306	58.82	within_species_paralog	Theria
ENSBTAG00000016247	ENSBTAG00000015575	6	11	407	463	385	61.56	within_species_paralog	Vertebrata
ENSBTAG00000039817	ENSBTAG00000026531	5	5	1305	1305	1100	88.45	within_species_paralog	Bos taurus
ENSBTAG00000016547	ENSBTAG00000019410	15	9	476	499	480	33.96	within_species_paralog	Euteleostomi
ENSBTAG00000017670	ENSBTAG00000001143	3	3	592	592	590	94.07	within_species_paralog	Bos taurus
ENSBTAG00000037511	ENSBTAG00000011510	10	10	319	319	300	67.67	within_species_paralog	Amniota
ENSBTAG00000037665	ENSBTAG00000039644	19	19	132	132	132	100	within_species_paralog	Bos taurus
ENSBTAG00000046825	ENSBTAG00000039214	15	15	314	324	313	96.17	within_species_paralog	Bos taurus
ENSBTAG00000010371	ENSBTAG00000019459	10	11	176	219	177	46.89	within_species_paralog	Bilateria
ENSBTAG00000010988	ENSBTAG00000012816	21	2	294	296	296	98.31	within_species_paralog	Bos taurus
ENSBTAG00000046727	ENSBTAG00000019144	26	15	319	319	309	65.37	within_species_paralog	Mammalia
ENSBTAG00000032704	ENSBTAG00000013084	13	18	295	298	292	83.9	within_species_paralog	Vertebrata
ENSBTAG00000045787	ENSBTAG00000006066	6	13	445	461	455	71.65	within_species_paralog	Vertebrata
ENSBTAG00000036127	ENSBTAG00000026822	26	2	344	374	373	68.36	within_species_paralog	Bos taurus
ENSBTAG00000007634	ENSBTAG00000030671	27	3	730	730	721	58.39	within_species_paralog	Chordata
ENSBTAG00000020799	ENSBTAG00000021116	11	26	803	811	814	71.38	within_species_paralog	Vertebrata
ENSBTAG00000006801	ENSBTAG00000000454	19	5	249	261	210	34.76	within_species_paralog	Vertebrata
ENSBTAG00000019636	ENSBTAG00000002885	8	27	453	495	482	34.85	within_species_paralog	Vertebrata
ENSBTAG00000007467	ENSBTAG00000010720	24	16	960	1006	1029	37.61	within_species_paralog	Coelomata
ENSBTAG00000046424	ENSBTAG00000047182	7	7	312	312	308	86.04	within_species_paralog	Bos taurus
ENSBTAG00000021556	ENSBTAG00000032763	23	18	620	620	562	69.04	within_species_paralog	Vertebrata
ENSBTAG00000008063	ENSBTAG00000017542	5	23	441	470	415	66.02	within_species_paralog	Euteleostomi
ENSBTAG00000030548	ENSBTAG00000030542	19	19	450	460	452	80.09	within_species_paralog	Mammalia
ENSBTAG00000037704	ENSBTAG00000046252	X	X	339	419	364	89.29	within_species_paralog	Bos taurus
ENSBTAG00000039246	ENSBTAG00000018673	7	7	476	476	459	45.32	within_species_paralog	Mammalia
ENSBTAG00000047462	ENSBTAG00000011998	X	10	185	185	149	91.95	within_species_paralog	Bos taurus
ENSBTAG00000018554	ENSBTAG00000014731	11	5	333	333	299	83.28	within_species_paralog	Eutheria
ENSBTAG00000009468	ENSBTAG00000044107	20	3	188	188	156	44.23	within_species_paralog	Euteleostomi
ENSBTAG00000001403	ENSBTAG00000014119	1	16	594	672	583	70.67	within_species_paralog	Euteleostomi
ENSBTAG00000004073	ENSBTAG00000047606	11	21	713	713	602	68.94	within_species_paralog	Vertebrata
ENSBTAG00000006209	ENSBTAG00000006349	14	2	675	746	747	41.9	within_species_paralog	Vertebrata
ENSBTAG00000031786	ENSBTAG00000020807	5	29	133	133	133	66.92	within_species_paralog	Bilateria
ENSBTAG00000045750	ENSBTAG00000035907	X	X	661	661	664	88.1	within_species_paralog	Eutheria
ENSBTAG00000015130	ENSBTAG00000039793	23	3	239	239	217	61.75	within_species_paralog	Theria
ENSBTAG00000003191	ENSBTAG00000024932	25	19	492	493	494	55.47	within_species_paralog	Euteleostomi
ENSBTAG00000002034	ENSBTAG00000013054	11	3	454	502	419	43.2	within_species_paralog	Euteleostomi
ENSBTAG00000005627	ENSBTAG00000019787	15	18	232	232	204	67.16	within_species_paralog	Euteleostomi
ENSBTAG00000011381	ENSBTAG00000006355	11	2	375	388	344	53.2	within_species_paralog	Euteleostomi
ENSBTAG00000001552	ENSBTAG00000018581	13	2	807	842	860	51.05	within_species_paralog	Vertebrata
ENSBTAG00000047648	ENSBTAG00000034693	16	5	422	422	422	75.12	within_species_paralog	Vertebrata
ENSBTAG00000001291	ENSBTAG00000039331	15	15	320	320	307	82.08	within_species_paralog	Bos taurus
ENSBTAG00000017633	ENSBTAG00000046201	X	X	143	144	142	82.39	within_species_paralog	Euteleostomi
ENSBTAG00000007258	ENSBTAG00000008056	2	13	585	594	586	66.04	within_species_paralog	Euteleostomi
ENSBTAG00000015248	ENSBTAG00000011019	29	29	159	160	155	78.06	within_species_paralog	Bos taurus
ENSBTAG00000012512	ENSBTAG00000000830	29	28	400	400	324	56.79	within_species_paralog	Euteleostomi
ENSBTAG00000012969	ENSBTAG00000014218	6	26	265	265	250	43.2	within_species_paralog	Euteleostomi
ENSBTAG00000009420	ENSBTAG00000001629	X	3	663	703	690	46.81	within_species_paralog	Euteleostomi
ENSBTAG00000009786	ENSBTAG00000019915	4	8	731	731	718	56.55	within_species_paralog	Vertebrata
ENSBTAG00000047284	ENSBTAG00000034954	27	27	64	64	63	87.3	within_species_paralog	Bos taurus
ENSBTAG00000018446	ENSBTAG00000010390	2	4	183	201	181	66.3	within_species_paralog	Vertebrata
ENSBTAG00000021176	ENSBTAG00000004411	18	14	500	500	506	56.72	within_species_paralog	Vertebrata
ENSBTAG00000021410	ENSBTAG00000010385	X	1	318	318	318	86.16	within_species_paralog	Bos taurus
ENSBTAG00000034145	ENSBTAG00000037552	13	5	244	244	213	63.85	within_species_paralog	Bos taurus
ENSBTAG00000004575	ENSBTAG00000021201	4	2	530	530	540	52.78	within_species_paralog	Vertebrata
ENSBTAG00000018639	ENSBTAG00000002898	21	19	931	931	928	56.68	within_species_paralog	Vertebrata
ENSBTAG00000047216	ENSBTAG00000001361	1	16	281	281	262	38.17	within_species_paralog	Euteleostomi
ENSBTAG00000003928	ENSBTAG00000019059	3	15	616	623	629	39.27	within_species_paralog	Vertebrata
ENSBTAG00000001198	ENSBTAG00000008550	4	4	297	297	296	77.03	within_species_paralog	Bos taurus
ENSBTAG00000002341	ENSBTAG00000009214	29	1	448	448	423	56.03	within_species_paralog	Euteleostomi
ENSBTAG00000010317	ENSBTAG00000004524	19	7	583	690	609	48.44	within_species_paralog	Amniota
ENSBTAG00000003775	ENSBTAG00000003774	3	3	589	590	568	32.75	within_species_paralog	Euteleostomi
ENSBTAG00000008945	ENSBTAG00000031814	17	17	327	329	320	60	within_species_paralog	Vertebrata
ENSBTAG00000038261	ENSBTAG00000038222	16	16	466	466	399	97.24	within_species_paralog	Bos taurus
ENSBTAG00000005103	ENSBTAG00000020302	4	22	458	476	428	58.18	within_species_paralog	Euteleostomi
ENSBTAG00000048094	ENSBTAG00000026917	21	21	417	417	417	93.29	within_species_paralog	Bos taurus
ENSBTAG00000007624	ENSBTAG00000008279	22	13	1079	1079	931	50.59	within_species_paralog	Vertebrata
ENSBTAG00000018517	ENSBTAG00000012314	8	7	845	845	827	50.18	within_species_paralog	Euteleostomi
ENSBTAG00000010564	ENSBTAG00000015700	6	26	270	270	258	45.74	within_species_paralog	Vertebrata
ENSBTAG00000008898	ENSBTAG00000011120	3	4	343	349	362	52.76	within_species_paralog	Euteleostomi
ENSBTAG00000022807	ENSBTAG00000047971	X	X	406	406	341	92.96	within_species_paralog	Bos taurus
ENSBTAG00000007870	ENSBTAG00000001097	4	2	218	218	214	48.13	within_species_paralog	Euteleostomi
ENSBTAG00000048302	ENSBTAG00000047398	10	10	158	160	144	95.14	within_species_paralog	Bos taurus
ENSBTAG00000039968	ENSBTAG00000002748	14	10	277	277	285	51.58	within_species_paralog	Euteleostomi
ENSBTAG00000013099	ENSBTAG00000012927	19	25	364	364	364	82.69	within_species_paralog	Euteleostomi
ENSBTAG00000009768	ENSBTAG00000034918	26	26	461	485	450	55.33	within_species_paralog	Eutheria
ENSBTAG00000024552	ENSBTAG00000000124	4	5	414	466	433	53.12	within_species_paralog	Vertebrata
ENSBTAG00000048171	ENSBTAG00000027225	27	27	64	64	64	84.38	within_species_paralog	Bos taurus
ENSBTAG00000008348	ENSBTAG00000010299	13	24	638	638	586	54.44	within_species_paralog	Euteleostomi
ENSBTAG00000013657	ENSBTAG00000014050	21	27	466	475	440	65.91	within_species_paralog	Euteleostomi
ENSBTAG00000015439	ENSBTAG00000048170	7	7	808	808	756	82.54	within_species_paralog	Eutheria
ENSBTAG00000011905	ENSBTAG00000020983	15	18	218	218	192	67.71	within_species_paralog	Euteleostomi
ENSBTAG00000004197	ENSBTAG00000001359	17	2	413	413	343	45.19	within_species_paralog	Vertebrata
ENSBTAG00000025853	ENSBTAG00000017715	10	21	343	354	351	52.99	within_species_paralog	Euteleostomi
ENSBTAG00000033225	ENSBTAG00000007615	22	22	901	901	871	65.21	within_species_paralog	Sarcopterygii
ENSBTAG00000020838	ENSBTAG00000048292	3	3	314	314	313	87.22	within_species_paralog	Bos taurus
ENSBTAG00000021036	ENSBTAG00000006797	7	7	253	253	253	62.45	within_species_paralog	Euteleostomi
ENSBTAG00000024633	ENSBTAG00000020715	16	5	1487	1644	1469	36.96	within_species_paralog	Vertebrata
ENSBTAG00000004022	ENSBTAG00000018334	14	13	506	506	507	51.68	within_species_paralog	Euteleostomi
ENSBTAG00000002772	ENSBTAG00000009093	29	3	399	427	359	41.78	within_species_paralog	Vertebrata
ENSBTAG00000047472	ENSBTAG00000048032	15	15	311	324	309	64.4	within_species_paralog	Mammalia
ENSBTAG00000006661	ENSBTAG00000032021	4	2	206	206	207	80.19	within_species_paralog	Vertebrata
ENSBTAG00000005315	ENSBTAG00000023462	2	8	204	249	204	98.53	within_species_paralog	Eutheria
ENSBTAG00000014638	ENSBTAG00000019021	7	17	844	868	838	81.03	within_species_paralog	Chordata
ENSBTAG00000018403	ENSBTAG00000012677	5	13	793	793	694	34.29	within_species_paralog	Vertebrata
ENSBTAG00000030543	ENSBTAG00000030502	18	18	653	729	594	48.32	within_species_paralog	Eutheria
ENSBTAG00000007591	ENSBTAG00000007599	26	27	756	756	751	49.8	within_species_paralog	Vertebrata
ENSBTAG00000009123	ENSBTAG00000017064	3	5	248	248	235	66.81	within_species_paralog	Euteleostomi
ENSBTAG00000019291	ENSBTAG00000017086	2	4	529	540	483	60.04	within_species_paralog	Vertebrata
ENSBTAG00000007890	ENSBTAG00000013677	25	19	715	715	699	64.81	within_species_paralog	Euteleostomi
ENSBTAG00000046983	ENSBTAG00000046624	15	15	316	316	312	97.76	within_species_paralog	Bos taurus
ENSBTAG00000010841	ENSBTAG00000002974	3	16	532	533	532	58.08	within_species_paralog	Tetrapoda
ENSBTAG00000006096	ENSBTAG00000018122	13	13	180	180	173	60.69	within_species_paralog	Bos taurus
ENSBTAG00000005784	ENSBTAG00000009739	3	27	3051	3405	3064	63.77	within_species_paralog	Euteleostomi
ENSBTAG00000001926	ENSBTAG00000015116	8	7	362	408	406	57.88	within_species_paralog	Euteleostomi
ENSBTAG00000009703	ENSBTAG00000040053	10	10	1940	1940	1934	90.49	within_species_paralog	Amniota
ENSBTAG00000005162	ENSBTAG00000011236	1	9	287	292	291	39.86	within_species_paralog	Vertebrata
ENSBTAG00000008152	ENSBTAG00000016146	26	15	311	316	310	78.06	within_species_paralog	Bos taurus
ENSBTAG00000004993	ENSBTAG00000020739	13	X	142	142	137	75.91	within_species_paralog	Theria
ENSBTAG00000002668	ENSBTAG00000007730	X	X	800	800	790	56.71	within_species_paralog	Euteleostomi
ENSBTAG00000003304	ENSBTAG00000039599	5	19	251	264	247	55.87	within_species_paralog	Euteleostomi
ENSBTAG00000016961	ENSBTAG00000020412	1	12	183	183	182	91.21	within_species_paralog	Euteleostomi
ENSBTAG00000005008	ENSBTAG00000007139	19	17	406	421	401	51.12	within_species_paralog	Vertebrata
ENSBTAG00000004148	ENSBTAG00000014329	13	13	141	141	132	46.21	within_species_paralog	Eutheria
ENSBTAG00000011719	ENSBTAG00000010366	23	2	425	444	413	68.28	within_species_paralog	Sarcopterygii
ENSBTAG00000000700	ENSBTAG00000021978	15	5	327	347	302	75.5	within_species_paralog	Vertebrata
ENSBTAG00000032905	ENSBTAG00000002921	11	10	471	471	463	34.56	within_species_paralog	Euteleostomi
ENSBTAG00000011482	ENSBTAG00000010060	19	15	489	568	536	30.04	within_species_paralog	Chordata
ENSBTAG00000021994	ENSBTAG00000013117	5	22	914	1121	914	59.08	within_species_paralog	Chordata
ENSBTAG00000009489	ENSBTAG00000020569	22	4	933	937	949	54.69	within_species_paralog	Chordata
ENSBTAG00000008122	ENSBTAG00000046080	3	7	68	68	68	97.06	within_species_paralog	Eutheria
ENSBTAG00000048141	ENSBTAG00000020746	15	15	318	321	316	68.67	within_species_paralog	Eutheria
ENSBTAG00000037985	ENSBTAG00000008059	10	28	590	590	532	54.14	within_species_paralog	Vertebrata
ENSBTAG00000006882	ENSBTAG00000013060	3	21	1600	1636	1600	58.63	within_species_paralog	Euteleostomi
ENSBTAG00000005564	ENSBTAG00000007833	10	24	622	651	595	58.49	within_species_paralog	Euteleostomi
ENSBTAG00000004291	ENSBTAG00000021372	X	6	425	427	398	83.42	within_species_paralog	Coelomata
ENSBTAG00000024311	ENSBTAG00000012279	21	15	309	309	309	98.38	within_species_paralog	Bos taurus
ENSBTAG00000008821	ENSBTAG00000010851	13	25	406	406	365	74.79	within_species_paralog	Euteleostomi
ENSBTAG00000046632	ENSBTAG00000045911	3	3	309	315	288	93.75	within_species_paralog	Bos taurus
ENSBTAG00000001288	ENSBTAG00000016206	X	X	527	527	514	72.18	within_species_paralog	Sarcopterygii
ENSBTAG00000002103	ENSBTAG00000017584	18	13	1219	1219	1179	51.82	within_species_paralog	Vertebrata
ENSBTAG00000040209	ENSBTAG00000027431	18	18	922	922	910	55.93	within_species_paralog	Eutheria
ENSBTAG00000014265	ENSBTAG00000007884	5	19	1146	1146	1153	44.84	within_species_paralog	Vertebrata
ENSBTAG00000001108	ENSBTAG00000016186	11	X	509	526	530	52.45	within_species_paralog	Eutheria
ENSBTAG00000017301	ENSBTAG00000007175	16	5	421	422	360	53.33	within_species_paralog	Euteleostomi
ENSBTAG00000003320	ENSBTAG00000017209	X	X	452	457	435	81.61	within_species_paralog	Euteleostomi
ENSBTAG00000039891	ENSBTAG00000037638	5	5	540	540	541	80.22	within_species_paralog	Eutheria
ENSBTAG00000008424	ENSBTAG00000020566	19	17	929	929	813	68.88	within_species_paralog	Euteleostomi
ENSBTAG00000001777	ENSBTAG00000003086	29	7	130	130	115	90.43	within_species_paralog	Eutheria
ENSBTAG00000010952	ENSBTAG00000020814	10	10	364	364	328	74.7	within_species_paralog	Bos taurus
ENSBTAG00000039861	ENSBTAG00000037527	17	17	354	389	353	77.34	within_species_paralog	Cetartiodactyla
ENSBTAG00000005070	ENSBTAG00000035686	15	15	327	339	308	61.36	within_species_paralog	Theria
ENSBTAG00000048268	ENSBTAG00000047177	21	7	140	140	118	92.37	within_species_paralog	Bos taurus
ENSBTAG00000020940	ENSBTAG00000020218	28	28	463	505	445	48.76	within_species_paralog	Coelomata
ENSBTAG00000014970	ENSBTAG00000045839	3	6	91	91	91	84.62	within_species_paralog	Theria
ENSBTAG00000004562	ENSBTAG00000013429	11	7	290	329	305	30.49	other_paralog	Vertebrata
ENSBTAG00000045531	ENSBTAG00000043974	27	25	540	540	509	87.82	within_species_paralog	Bos taurus
ENSBTAG00000046906	ENSBTAG00000047305	10	10	307	307	307	96.74	within_species_paralog	Bos taurus
ENSBTAG00000020928	ENSBTAG00000009391	12	1	353	354	354	40.96	within_species_paralog	Euteleostomi
ENSBTAG00000031032	ENSBTAG00000030909	15	15	283	309	281	93.95	within_species_paralog	Bos taurus
ENSBTAG00000017480	ENSBTAG00000012945	6	7	859	859	851	67.22	within_species_paralog	Euteleostomi
ENSBTAG00000009504	ENSBTAG00000019755	8	28	255	257	258	55.81	within_species_paralog	Euteleostomi
ENSBTAG00000015229	ENSBTAG00000015796	14	13	198	199	195	67.18	within_species_paralog	Euteleostomi
ENSBTAG00000046485	ENSBTAG00000016720	29	11	173	197	198	74.75	within_species_paralog	Euteleostomi
ENSBTAG00000018433	ENSBTAG00000024756	22	5	580	608	573	58.64	within_species_paralog	Euteleostomi
ENSBTAG00000040435	ENSBTAG00000012898	3	10	84	84	84	100	within_species_paralog	Bos taurus
ENSBTAG00000000827	ENSBTAG00000012550	19	17	898	1001	900	73.11	within_species_paralog	Chordata
ENSBTAG00000047109	ENSBTAG00000046994	5	5	312	312	308	96.75	within_species_paralog	Bos taurus
ENSBTAG00000047989	ENSBTAG00000036277	29	29	380	380	338	81.66	within_species_paralog	Bos taurus
ENSBTAG00000038604	ENSBTAG00000032455	3	3	126	126	126	100	within_species_paralog	Eutheria
ENSBTAG00000011857	ENSBTAG00000006081	5	3	505	514	489	55.83	within_species_paralog	Euteleostomi
ENSBTAG00000009055	ENSBTAG00000044064	23	11	293	304	286	57.34	within_species_paralog	Euteleostomi
ENSBTAG00000012253	ENSBTAG00000018324	3	3	860	877	849	84.81	within_species_paralog	Euteleostomi
ENSBTAG00000019771	ENSBTAG00000046602	7	8	411	411	431	37.82	within_species_paralog	Euteleostomi
ENSBTAG00000021527	ENSBTAG00000012687	21	7	1382	1382	1180	56.53	within_species_paralog	Bilateria
ENSBTAG00000011597	ENSBTAG00000017809	12	6	1295	1449	1318	65.4	within_species_paralog	Vertebrata
ENSBTAG00000020801	ENSBTAG00000012779	14	11	323	324	324	79.32	within_species_paralog	Vertebrata
ENSBTAG00000009617	ENSBTAG00000004556	3	5	494	494	477	66.46	within_species_paralog	Euteleostomi
ENSBTAG00000017158	ENSBTAG00000014538	11	3	191	191	191	89.53	within_species_paralog	Euteleostomi
ENSBTAG00000016649	ENSBTAG00000017514	5	29	295	295	293	62.46	within_species_paralog	Euteleostomi
ENSBTAG00000010070	ENSBTAG00000017478	19	14	487	487	497	33.8	within_species_paralog	Mammalia
ENSBTAG00000014967	ENSBTAG00000009950	2	2	484	505	490	76.73	within_species_paralog	Euteleostomi
ENSBTAG00000019533	ENSBTAG00000003496	23	9	238	238	198	42.93	within_species_paralog	Coelomata
ENSBTAG00000045614	ENSBTAG00000046327	X	X	164	164	140	60	within_species_paralog	Bos taurus
ENSBTAG00000009050	ENSBTAG00000009727	5	16	375	386	330	75.45	within_species_paralog	Vertebrata
ENSBTAG00000047877	ENSBTAG00000010103	28	10	788	845	841	57.19	within_species_paralog	Euteleostomi
ENSBTAG00000016707	ENSBTAG00000011454	4	19	501	574	502	59.96	within_species_paralog	Euteleostomi
ENSBTAG00000037795	ENSBTAG00000037559	26	26	490	492	492	81.71	within_species_paralog	Laurasiatheria
ENSBTAG00000023652	ENSBTAG00000019964	1	12	682	682	658	41.49	within_species_paralog	Euteleostomi
ENSBTAG00000002481	ENSBTAG00000019998	25	25	308	308	256	50.78	within_species_paralog	Euteleostomi
ENSBTAG00000003840	ENSBTAG00000007457	17	12	743	743	673	39.08	within_species_paralog	Bilateria
ENSBTAG00000024639	ENSBTAG00000003679	15	15	392	392	379	58.84	within_species_paralog	Bos taurus
ENSBTAG00000010906	ENSBTAG00000039153	10	29	771	790	773	64.55	within_species_paralog	Vertebrata
ENSBTAG00000001206	ENSBTAG00000030296	11	11	186	186	170	38.82	within_species_paralog	Mammalia
ENSBTAG00000005263	ENSBTAG00000002796	17	7	589	589	486	77.37	within_species_paralog	Euteleostomi
ENSBTAG00000035438	ENSBTAG00000000211	X	X	1343	1343	1246	70.47	within_species_paralog	Bos taurus
ENSBTAG00000032961	ENSBTAG00000017330	24	11	82	82	82	100	within_species_paralog	Bos taurus
ENSBTAG00000016885	ENSBTAG00000000374	28	11	519	536	518	62.36	within_species_paralog	Euteleostomi
ENSBTAG00000020250	ENSBTAG00000016327	21	10	659	659	658	66.41	within_species_paralog	Mammalia
ENSBTAG00000005352	ENSBTAG00000019282	19	17	196	215	189	68.78	within_species_paralog	Euteleostomi
ENSBTAG00000000516	ENSBTAG00000009078	13	18	130	130	129	41.09	within_species_paralog	Euteleostomi
ENSBTAG00000003131	ENSBTAG00000007316	6	6	873	873	873	81.33	within_species_paralog	Tetrapoda
ENSBTAG00000040583	ENSBTAG00000039079	23	23	314	314	305	93.77	within_species_paralog	Bos taurus
ENSBTAG00000005359	ENSBTAG00000012004	16	10	452	452	410	57.56	within_species_paralog	Vertebrata
ENSBTAG00000013715	ENSBTAG00000008420	16	16	766	766	697	69.15	within_species_paralog	Euteleostomi
ENSBTAG00000025434	ENSBTAG00000003553	10	11	438	438	448	43.75	within_species_paralog	Euteleostomi
ENSBTAG00000016516	ENSBTAG00000019927	5	16	303	303	277	64.62	within_species_paralog	Vertebrata
ENSBTAG00000025882	ENSBTAG00000048235	23	23	127	127	127	94.49	within_species_paralog	Eutheria
ENSBTAG00000012289	ENSBTAG00000026758	2	2	326	326	264	85.61	within_species_paralog	Eutheria
ENSBTAG00000040064	ENSBTAG00000040280	23	23	320	320	305	92.79	within_species_paralog	Bos taurus
ENSBTAG00000026278	ENSBTAG00000040432	25	25	219	219	201	73.13	within_species_paralog	Euteleostomi
ENSBTAG00000016910	ENSBTAG00000005476	5	2	218	226	197	45.69	within_species_paralog	Vertebrata
ENSBTAG00000024653	ENSBTAG00000045644	7	7	317	366	302	75.17	within_species_paralog	Theria
ENSBTAG00000009532	ENSBTAG00000039397	5	7	251	259	253	48.22	within_species_paralog	Coelomata
ENSBTAG00000015924	ENSBTAG00000001075	14	18	271	271	260	58.85	within_species_paralog	Vertebrata
ENSBTAG00000024144	ENSBTAG00000010431	3	8	226	239	197	35.53	within_species_paralog	Euteleostomi
ENSBTAG00000040248	ENSBTAG00000019272	3	18	544	544	487	64.27	within_species_paralog	Theria
ENSBTAG00000032859	ENSBTAG00000011072	15	28	345	345	345	74.2	within_species_paralog	Bos taurus
ENSBTAG00000026163	ENSBTAG00000046116	23	23	246	246	203	66.5	other_paralog	Euteleostomi
ENSBTAG00000013888	ENSBTAG00000012407	21	13	439	468	467	51.82	within_species_paralog	Euteleostomi
ENSBTAG00000009657	ENSBTAG00000016557	X	15	617	684	634	69.09	within_species_paralog	Euteleostomi
ENSBTAG00000021970	ENSBTAG00000011298	9	14	584	623	626	69.01	within_species_paralog	Vertebrata
ENSBTAG00000001137	ENSBTAG00000010740	8	7	242	243	214	61.68	within_species_paralog	Euteleostomi
ENSBTAG00000002085	ENSBTAG00000002087	11	11	159	174	143	56.64	within_species_paralog	Eutheria
ENSBTAG00000005888	ENSBTAG00000005697	23	10	932	955	908	53.74	within_species_paralog	Vertebrata
ENSBTAG00000040494	ENSBTAG00000030592	2	1	73	73	73	97.26	within_species_paralog	Bos taurus
ENSBTAG00000008773	ENSBTAG00000026003	19	X	1103	1110	1074	51.96	within_species_paralog	Euteleostomi
ENSBTAG00000047893	ENSBTAG00000047672	10	10	307	313	297	99.66	within_species_paralog	Bos taurus
ENSBTAG00000024219	ENSBTAG00000001912	4	4	734	734	732	75.27	within_species_paralog	Mammalia
ENSBTAG00000018839	ENSBTAG00000012281	X	X	294	328	292	52.74	within_species_paralog	Theria
ENSBTAG00000012478	ENSBTAG00000012475	19	19	699	711	711	53.87	within_species_paralog	Theria
ENSBTAG00000045795	ENSBTAG00000047577	18	X	428	438	424	89.39	within_species_paralog	Bos taurus
ENSBTAG00000018507	ENSBTAG00000019997	18	14	398	398	371	52.29	within_species_paralog	Vertebrata
ENSBTAG00000038326	ENSBTAG00000048005	18	18	211	235	236	72.88	within_species_paralog	Bos taurus
ENSBTAG00000018884	ENSBTAG00000000023	23	16	336	382	383	53	within_species_paralog	Euteleostomi
ENSBTAG00000021499	ENSBTAG00000012458	28	6	537	537	534	37.27	within_species_paralog	Eutheria
ENSBTAG00000003301	ENSBTAG00000005710	1	15	853	853	853	45.25	within_species_paralog	Vertebrata
ENSBTAG00000004924	ENSBTAG00000045520	14	13	258	263	256	31.64	within_species_paralog	Euteleostomi
ENSBTAG00000010641	ENSBTAG00000021482	10	3	247	247	247	43.72	within_species_paralog	Vertebrata
ENSBTAG00000015737	ENSBTAG00000012225	25	19	529	529	494	53.44	within_species_paralog	Euteleostomi
ENSBTAG00000048060	ENSBTAG00000018161	X	9	612	612	565	43.01	within_species_paralog	Euteleostomi
ENSBTAG00000038317	ENSBTAG00000040285	15	15	331	331	306	88.56	within_species_paralog	Bos taurus
ENSBTAG00000012305	ENSBTAG00000003675	3	7	1472	1478	1496	63.64	within_species_paralog	Euteleostomi
ENSBTAG00000025161	ENSBTAG00000004442	11	23	287	287	247	47.37	within_species_paralog	Euteleostomi
ENSBTAG00000009650	ENSBTAG00000013537	11	14	1793	1998	1801	51.36	within_species_paralog	Chordata
ENSBTAG00000013064	ENSBTAG00000034366	16	16	211	235	207	43.96	within_species_paralog	Euteleostomi
ENSBTAG00000013922	ENSBTAG00000026246	X	25	235	235	197	40.61	within_species_paralog	Vertebrata
ENSBTAG00000010981	ENSBTAG00000016179	21	7	187	187	152	57.24	within_species_paralog	Euteleostomi
ENSBTAG00000004178	ENSBTAG00000030174	22	19	660	682	668	44.16	within_species_paralog	Chordata
ENSBTAG00000020391	ENSBTAG00000004345	24	23	752	752	746	39.95	within_species_paralog	Chordata
ENSBTAG00000047953	ENSBTAG00000047473	18	18	904	928	889	77.39	within_species_paralog	Bos taurus
ENSBTAG00000020312	ENSBTAG00000007489	14	13	1408	1465	1496	43.25	within_species_paralog	Euteleostomi
ENSBTAG00000012207	ENSBTAG00000012209	27	27	217	220	214	86.92	within_species_paralog	Bos taurus
ENSBTAG00000016236	ENSBTAG00000018045	10	18	1086	1150	1059	78.28	within_species_paralog	Euteleostomi
ENSBTAG00000046130	ENSBTAG00000017495	29	29	313	313	306	67.32	within_species_paralog	Theria
ENSBTAG00000014697	ENSBTAG00000031567	5	22	952	1094	984	65.04	within_species_paralog	Vertebrata
ENSBTAG00000021501	ENSBTAG00000016712	3	3	794	903	792	89.65	within_species_paralog	Bos taurus
ENSBTAG00000007120	ENSBTAG00000014691	13	14	1849	1849	1845	74.63	within_species_paralog	Sarcopterygii
ENSBTAG00000013873	ENSBTAG00000010875	20	6	303	303	260	59.62	within_species_paralog	Euteleostomi
ENSBTAG00000020431	ENSBTAG00000022028	19	17	231	239	227	77.97	within_species_paralog	Euteleostomi
ENSBTAG00000006189	ENSBTAG00000026199	19	25	375	375	375	98.13	within_species_paralog	Vertebrata
ENSBTAG00000031747	ENSBTAG00000039334	23	1	90	90	90	93.33	within_species_paralog	Bos taurus
ENSBTAG00000021855	ENSBTAG00000004145	15	5	920	975	857	68.84	within_species_paralog	Euteleostomi
ENSBTAG00000015801	ENSBTAG00000016991	X	12	305	346	308	57.79	within_species_paralog	Euteleostomi
ENSBTAG00000014491	ENSBTAG00000000203	23	8	118	118	116	65.52	within_species_paralog	Vertebrata
ENSBTAG00000045551	ENSBTAG00000025817	23	7	119	119	119	78.15	within_species_paralog	Bos taurus
ENSBTAG00000046283	ENSBTAG00000021119	19	22	181	181	178	88.2	within_species_paralog	Bos taurus
ENSBTAG00000047331	ENSBTAG00000039325	17	17	99	99	99	52.53	within_species_paralog	Bos taurus
ENSBTAG00000001116	ENSBTAG00000032996	7	28	534	535	532	63.72	within_species_paralog	Vertebrata
ENSBTAG00000008414	ENSBTAG00000000755	20	7	970	1030	988	46.66	within_species_paralog	Euteleostomi
ENSBTAG00000047980	ENSBTAG00000047733	5	5	309	309	307	98.37	within_species_paralog	Bos taurus
ENSBTAG00000001824	ENSBTAG00000006957	11	11	478	507	466	42.27	within_species_paralog	Euteleostomi
ENSBTAG00000023026	ENSBTAG00000023198	24	24	416	416	416	90.14	within_species_paralog	Bos taurus
ENSBTAG00000008778	ENSBTAG00000010644	22	5	352	352	337	47.48	within_species_paralog	Euteleostomi
ENSBTAG00000034992	ENSBTAG00000017191	X	13	181	181	181	96.13	within_species_paralog	Amniota
ENSBTAG00000046196	ENSBTAG00000047025	15	15	310	314	310	88.39	within_species_paralog	Bos taurus
ENSBTAG00000004908	ENSBTAG00000045943	19	2	519	519	503	52.29	within_species_paralog	Euteleostomi
ENSBTAG00000045860	ENSBTAG00000002284	7	7	352	352	316	80.38	within_species_paralog	Bos taurus
ENSBTAG00000014944	ENSBTAG00000015902	7	3	325	343	312	39.1	within_species_paralog	Vertebrata
ENSBTAG00000040324	ENSBTAG00000040425	6	15	310	310	299	87.63	within_species_paralog	Bos taurus
ENSBTAG00000047819	ENSBTAG00000036144	X	X	361	361	361	96.4	within_species_paralog	Bos taurus
ENSBTAG00000004732	ENSBTAG00000006995	10	11	2363	2363	2383	58.29	within_species_paralog	Vertebrata
ENSBTAG00000003417	ENSBTAG00000008195	25	25	387	406	383	63.19	within_species_paralog	Vertebrata
ENSBTAG00000007306	ENSBTAG00000010635	20	7	220	227	220	84.09	within_species_paralog	Euteleostomi
ENSBTAG00000016424	ENSBTAG00000002145	25	17	591	591	488	49.59	within_species_paralog	Euteleostomi
ENSBTAG00000000560	ENSBTAG00000005211	19	10	422	436	422	95.97	within_species_paralog	Bos taurus
ENSBTAG00000022971	ENSBTAG00000000198	5	5	147	147	147	91.84	within_species_paralog	Bos taurus
ENSBTAG00000045886	ENSBTAG00000010964	10	21	213	213	209	32.54	within_species_paralog	Chordata
ENSBTAG00000012246	ENSBTAG00000009997	5	29	985	1004	897	63.43	within_species_paralog	Euteleostomi
ENSBTAG00000000026	ENSBTAG00000004203	21	17	596	617	623	31.62	within_species_paralog	Bilateria
ENSBTAG00000010517	ENSBTAG00000002178	19	25	1734	2033	1771	30.49	within_species_paralog	Vertebrata
ENSBTAG00000006561	ENSBTAG00000021360	6	7	443	472	417	65.23	within_species_paralog	Euteleostomi
ENSBTAG00000003116	ENSBTAG00000035705	12	X	493	610	494	61.54	within_species_paralog	Euteleostomi
ENSBTAG00000000807	ENSBTAG00000035030	21	10	225	225	195	68.21	within_species_paralog	Vertebrata
ENSBTAG00000000284	ENSBTAG00000007397	29	29	750	750	735	68.84	within_species_paralog	Tetrapoda
ENSBTAG00000001005	ENSBTAG00000040363	17	X	470	545	471	87.9	within_species_paralog	Bos taurus
ENSBTAG00000046018	ENSBTAG00000038796	11	11	311	316	311	92.6	within_species_paralog	Bos taurus
ENSBTAG00000014741	ENSBTAG00000006760	10	11	355	355	364	55.77	within_species_paralog	Vertebrata
ENSBTAG00000034193	ENSBTAG00000020494	15	3	533	533	491	42.97	within_species_paralog	Chordata
ENSBTAG00000045589	ENSBTAG00000009273	7	7	326	326	302	64.57	within_species_paralog	Theria
ENSBTAG00000047366	ENSBTAG00000046360	21	29	126	140	132	59.09	within_species_paralog	Bos taurus
ENSBTAG00000003898	ENSBTAG00000011839	3	20	565	565	477	66.04	within_species_paralog	Euteleostomi
ENSBTAG00000044160	ENSBTAG00000015221	20	1	539	565	498	33.33	within_species_paralog	Bilateria
ENSBTAG00000014248	ENSBTAG00000005443	20	3	510	547	501	47.11	within_species_paralog	Vertebrata
ENSBTAG00000011683	ENSBTAG00000019461	10	18	594	654	661	48.71	within_species_paralog	Bilateria
ENSBTAG00000009440	ENSBTAG00000046109	15	26	250	276	243	83.95	within_species_paralog	Bos taurus
ENSBTAG00000018036	ENSBTAG00000012086	27	7	292	292	282	76.6	within_species_paralog	Euteleostomi
ENSBTAG00000039353	ENSBTAG00000017188	10	13	419	419	379	39.31	within_species_paralog	Euteleostomi
ENSBTAG00000004948	ENSBTAG00000026172	11	14	287	297	291	43.99	within_species_paralog	Euteleostomi
ENSBTAG00000034711	ENSBTAG00000027637	15	15	318	318	317	87.7	within_species_paralog	Eutheria
ENSBTAG00000008218	ENSBTAG00000016648	10	7	271	278	238	38.66	within_species_paralog	Vertebrata
ENSBTAG00000012757	ENSBTAG00000009443	8	10	440	440	368	57.34	within_species_paralog	Vertebrata
ENSBTAG00000015354	ENSBTAG00000046672	X	2	381	381	321	57.32	within_species_paralog	Coelomata
ENSBTAG00000046343	ENSBTAG00000033685	7	26	383	383	379	44.85	within_species_paralog	Vertebrata
ENSBTAG00000005321	ENSBTAG00000005110	22	4	1257	1257	1191	76.83	within_species_paralog	Vertebrata
ENSBTAG00000000214	ENSBTAG00000047585	23	23	305	318	303	96.37	within_species_paralog	Bos taurus
ENSBTAG00000015493	ENSBTAG00000004772	22	3	238	238	202	43.07	within_species_paralog	Mammalia
ENSBTAG00000008436	ENSBTAG00000009586	13	22	525	533	521	43.76	within_species_paralog	Tetrapoda
ENSBTAG00000013152	ENSBTAG00000031598	17	25	286	286	255	73.73	within_species_paralog	Euteleostomi
ENSBTAG00000017837	ENSBTAG00000013422	6	21	392	474	396	79.55	within_species_paralog	Euteleostomi
ENSBTAG00000015413	ENSBTAG00000019967	1	12	834	848	814	61.55	within_species_paralog	Euteleostomi
ENSBTAG00000002757	ENSBTAG00000006692	16	16	175	176	174	37.36	within_species_paralog	Amniota
ENSBTAG00000005474	ENSBTAG00000016060	2	13	360	360	347	63.4	within_species_paralog	Vertebrata
ENSBTAG00000045576	ENSBTAG00000048115	4	4	317	317	316	96.84	within_species_paralog	Bos taurus
ENSBTAG00000046805	ENSBTAG00000003871	18	18	442	442	380	51.32	other_paralog	Euteleostomi
ENSBTAG00000011541	ENSBTAG00000016243	13	18	1140	1140	1105	49.95	within_species_paralog	Vertebrata
ENSBTAG00000013530	ENSBTAG00000034776	23	3	285	285	282	50	within_species_paralog	Euteleostomi
ENSBTAG00000014059	ENSBTAG00000000520	16	X	1206	1206	1032	81.3	within_species_paralog	Chordata
ENSBTAG00000003619	ENSBTAG00000002791	6	28	1094	1094	1088	54.87	within_species_paralog	Euteleostomi
ENSBTAG00000013674	ENSBTAG00000005299	17	12	441	441	376	60.64	within_species_paralog	Euteleostomi
ENSBTAG00000002154	ENSBTAG00000014795	4	4	293	293	287	35.54	within_species_paralog	Sarcopterygii
ENSBTAG00000017871	ENSBTAG00000046174	25	19	284	305	284	67.25	within_species_paralog	Vertebrata
ENSBTAG00000011379	ENSBTAG00000008710	10	16	987	988	1019	65.85	within_species_paralog	Vertebrata
ENSBTAG00000009841	ENSBTAG00000021428	24	24	510	510	472	52.33	within_species_paralog	Chordata
ENSBTAG00000045665	ENSBTAG00000012069	17	23	97	97	83	100	within_species_paralog	Bos taurus
ENSBTAG00000045511	ENSBTAG00000046634	24	22	325	325	306	88.24	within_species_paralog	Bos taurus
ENSBTAG00000038842	ENSBTAG00000021446	10	9	81	81	80	77.5	within_species_paralog	Laurasiatheria
ENSBTAG00000003757	ENSBTAG00000015942	18	21	397	412	408	51.96	within_species_paralog	Bilateria
ENSBTAG00000006851	ENSBTAG00000012026	5	5	183	183	183	86.89	within_species_paralog	Bos taurus
ENSBTAG00000000770	ENSBTAG00000005773	15	6	627	627	596	59.4	within_species_paralog	Vertebrata
ENSBTAG00000001586	ENSBTAG00000006868	3	21	889	889	897	54.63	within_species_paralog	Euteleostomi
ENSBTAG00000039272	ENSBTAG00000040341	15	15	310	310	309	88.03	within_species_paralog	Bos taurus
ENSBTAG00000007808	ENSBTAG00000014324	11	6	488	488	458	57.64	within_species_paralog	Vertebrata
ENSBTAG00000020418	ENSBTAG00000010151	X	18	310	317	293	62.46	within_species_paralog	Mammalia
ENSBTAG00000017824	ENSBTAG00000004989	18	4	499	499	414	35.99	other_paralog	Chordata
ENSBTAG00000005395	ENSBTAG00000020139	10	14	248	260	248	93.95	within_species_paralog	Eutheria
ENSBTAG00000016108	ENSBTAG00000021341	7	21	482	482	445	82.7	within_species_paralog	Vertebrata
ENSBTAG00000000246	ENSBTAG00000005681	29	9	569	604	576	62.15	within_species_paralog	Euteleostomi
ENSBTAG00000037951	ENSBTAG00000017450	1	1	602	621	545	47.16	within_species_paralog	Chordata
ENSBTAG00000021182	ENSBTAG00000001874	4	22	1926	1973	1939	54.87	within_species_paralog	Vertebrata
ENSBTAG00000040607	ENSBTAG00000007828	13	14	276	276	253	44.27	within_species_paralog	Euteleostomi
ENSBTAG00000006811	ENSBTAG00000045902	1	2	720	720	712	58.15	other_paralog	Bilateria
ENSBTAG00000000163	ENSBTAG00000010610	28	6	193	229	191	35.6	within_species_paralog	Euteleostomi
ENSBTAG00000004787	ENSBTAG00000020198	19	25	291	309	281	44.84	within_species_paralog	Vertebrata
ENSBTAG00000010532	ENSBTAG00000045601	19	29	260	260	239	38.49	within_species_paralog	Euteleostomi
ENSBTAG00000047652	ENSBTAG00000013308	15	X	391	396	373	69.44	within_species_paralog	Theria
ENSBTAG00000021769	ENSBTAG00000020093	2	12	720	768	751	39.28	within_species_paralog	Bilateria
ENSBTAG00000011206	ENSBTAG00000005562	24	2	556	559	556	84.53	within_species_paralog	Vertebrata
ENSBTAG00000025441	ENSBTAG00000025442	23	23	641	641	647	88.56	within_species_paralog	Mammalia
ENSBTAG00000023365	ENSBTAG00000039212	18	18	347	347	347	99.14	within_species_paralog	Bos taurus
ENSBTAG00000012135	ENSBTAG00000008443	17	7	951	955	929	59.96	within_species_paralog	Chordata
ENSBTAG00000014529	ENSBTAG00000038233	3	3	612	612	609	88.83	within_species_paralog	Bos taurus
ENSBTAG00000043960	ENSBTAG00000004881	6	11	350	350	307	69.71	within_species_paralog	Euteleostomi
ENSBTAG00000007454	ENSBTAG00000022275	X	1	214	214	214	99.53	within_species_paralog	Bos taurus
ENSBTAG00000038335	ENSBTAG00000007797	8	X	338	339	339	91.15	within_species_paralog	Bos taurus
ENSBTAG00000017956	ENSBTAG00000014259	18	24	257	283	257	80.16	within_species_paralog	Euteleostomi
ENSBTAG00000033979	ENSBTAG00000034939	23	23	527	527	452	92.26	within_species_paralog	Bos taurus
ENSBTAG00000024772	ENSBTAG00000044001	25	1	614	614	619	40.87	within_species_paralog	Vertebrata
ENSBTAG00000007375	ENSBTAG00000022027	17	17	118	118	113	33.63	within_species_paralog	Bilateria
ENSBTAG00000039081	ENSBTAG00000039628	18	18	300	300	291	75.95	within_species_paralog	Bos taurus
ENSBTAG00000002922	ENSBTAG00000002813	29	17	694	694	687	38.72	within_species_paralog	Vertebrata
ENSBTAG00000039189	ENSBTAG00000038426	3	3	178	216	179	83.24	within_species_paralog	Bos taurus
ENSBTAG00000038232	ENSBTAG00000005373	6	10	212	248	204	71.57	within_species_paralog	Vertebrata
ENSBTAG00000024811	ENSBTAG00000048311	28	28	321	331	317	97.79	within_species_paralog	Bos taurus
ENSBTAG00000047259	ENSBTAG00000047967	5	5	314	332	309	99.35	within_species_paralog	Bos taurus
ENSBTAG00000021707	ENSBTAG00000020080	15	18	1135	1269	1140	52.19	within_species_paralog	Euteleostomi
ENSBTAG00000002563	ENSBTAG00000003695	X	19	344	360	350	47.14	within_species_paralog	Coelomata
ENSBTAG00000039930	ENSBTAG00000039484	7	7	309	317	309	75.4	within_species_paralog	Eutheria
ENSBTAG00000013624	ENSBTAG00000002882	7	7	585	614	610	55.57	within_species_paralog	Euteleostomi
ENSBTAG00000019359	ENSBTAG00000011789	6	6	999	999	979	88.05	within_species_paralog	Bos taurus
ENSBTAG00000003525	ENSBTAG00000009178	11	7	593	603	587	64.91	within_species_paralog	Vertebrata
ENSBTAG00000010300	ENSBTAG00000035945	4	4	190	190	206	55.83	within_species_paralog	Bos taurus
ENSBTAG00000006202	ENSBTAG00000033531	5	5	344	369	370	73.78	within_species_paralog	Bos taurus
ENSBTAG00000000077	ENSBTAG00000008477	5	29	445	490	459	76.25	within_species_paralog	Bos taurus
ENSBTAG00000034633	ENSBTAG00000015716	28	10	468	471	437	63.16	within_species_paralog	Vertebrata
ENSBTAG00000000469	ENSBTAG00000009245	7	27	309	309	309	97.09	within_species_paralog	Euteleostomi
ENSBTAG00000002019	ENSBTAG00000011975	24	23	245	251	245	44.08	other_paralog	Bilateria
ENSBTAG00000013465	ENSBTAG00000011470	1	25	524	559	473	37.42	within_species_paralog	Euteleostomi
ENSBTAG00000017550	ENSBTAG00000016797	7	7	414	422	424	80.9	within_species_paralog	Chordata
ENSBTAG00000004829	ENSBTAG00000027711	29	18	312	312	282	58.16	within_species_paralog	Vertebrata
ENSBTAG00000003380	ENSBTAG00000047488	13	14	374	374	303	62.38	within_species_paralog	Euteleostomi
ENSBTAG00000038103	ENSBTAG00000015811	1	17	301	301	282	98.58	within_species_paralog	Bos taurus
ENSBTAG00000047628	ENSBTAG00000024801	8	20	1092	1092	1089	66.76	within_species_paralog	Vertebrata
ENSBTAG00000009879	ENSBTAG00000047580	26	X	329	351	354	68.08	within_species_paralog	Bos taurus
ENSBTAG00000037820	ENSBTAG00000047371	1	1	321	321	307	90.88	within_species_paralog	Bos taurus
ENSBTAG00000025952	ENSBTAG00000016989	X	X	173	174	171	64.91	within_species_paralog	Bos taurus
ENSBTAG00000031825	ENSBTAG00000020434	23	18	141	141	135	61.48	within_species_paralog	Eutheria
ENSBTAG00000044150	ENSBTAG00000010810	3	11	277	277	275	68.36	within_species_paralog	Euteleostomi
ENSBTAG00000000693	ENSBTAG00000002098	8	7	237	237	227	80.62	within_species_paralog	Vertebrata
ENSBTAG00000047519	ENSBTAG00000045623	7	7	345	345	305	63.61	within_species_paralog	Theria
ENSBTAG00000002290	ENSBTAG00000014328	18	18	627	627	552	75.36	within_species_paralog	Bos taurus
ENSBTAG00000001987	ENSBTAG00000025622	15	23	631	631	588	45.24	within_species_paralog	Vertebrata
ENSBTAG00000006143	ENSBTAG00000015802	15	4	493	520	450	45.78	within_species_paralog	Vertebrata
ENSBTAG00000011802	ENSBTAG00000019269	1	1	1027	1027	1034	35.01	within_species_paralog	Vertebrata
ENSBTAG00000016630	ENSBTAG00000014886	21	24	516	516	475	58.74	within_species_paralog	Vertebrata
ENSBTAG00000011003	ENSBTAG00000014016	19	4	515	515	463	57.67	within_species_paralog	Chordata
ENSBTAG00000012335	ENSBTAG00000016764	22	X	1058	1058	1019	46.32	within_species_paralog	Vertebrata
ENSBTAG00000016194	ENSBTAG00000007039	14	1	357	357	360	61.94	within_species_paralog	Vertebrata
ENSBTAG00000007494	ENSBTAG00000019220	8	7	1604	1604	1556	76.86	within_species_paralog	Vertebrata
ENSBTAG00000016042	ENSBTAG00000012926	7	21	370	376	357	49.02	within_species_paralog	Euteleostomi
ENSBTAG00000006784	ENSBTAG00000005268	10	10	816	816	790	48.99	within_species_paralog	Mammalia
ENSBTAG00000002412	ENSBTAG00000012012	18	24	134	146	129	49.61	within_species_paralog	Vertebrata
ENSBTAG00000048214	ENSBTAG00000046489	15	15	310	310	306	89.87	within_species_paralog	Bos taurus
ENSBTAG00000003276	ENSBTAG00000020614	10	11	737	737	737	60.38	within_species_paralog	Vertebrata
ENSBTAG00000021815	ENSBTAG00000015541	12	27	1112	1123	1091	54.81	within_species_paralog	Vertebrata
ENSBTAG00000011119	ENSBTAG00000038986	18	18	316	316	316	69.94	within_species_paralog	Bos taurus
ENSBTAG00000011963	ENSBTAG00000023792	18	9	145	145	145	97.93	within_species_paralog	Theria
ENSBTAG00000009600	ENSBTAG00000001298	11	26	436	436	424	58.02	within_species_paralog	Euteleostomi
ENSBTAG00000006305	ENSBTAG00000019956	11	3	196	196	192	42.19	within_species_paralog	Bilateria
ENSBTAG00000021595	ENSBTAG00000000781	17	25	1037	1077	1054	50.38	within_species_paralog	Vertebrata
ENSBTAG00000048226	ENSBTAG00000046431	8	8	155	155	154	81.17	within_species_paralog	Bos taurus
ENSBTAG00000031538	ENSBTAG00000046365	18	18	139	139	139	99.28	within_species_paralog	Bos taurus
ENSBTAG00000046526	ENSBTAG00000033237	8	29	123	129	127	60.63	within_species_paralog	Cetartiodactyla
ENSBTAG00000006223	ENSBTAG00000015615	2	9	641	667	629	33.07	within_species_paralog	Euteleostomi
ENSBTAG00000031359	ENSBTAG00000018095	8	8	1336	1336	1367	56.25	within_species_paralog	Bos taurus
ENSBTAG00000012007	ENSBTAG00000008441	5	19	229	229	194	31.44	within_species_paralog	Euteleostomi
ENSBTAG00000034372	ENSBTAG00000019103	25	25	190	202	167	53.29	within_species_paralog	Cetartiodactyla
ENSBTAG00000001032	ENSBTAG00000011494	29	10	851	851	831	81.23	within_species_paralog	Vertebrata
ENSBTAG00000016609	ENSBTAG00000005795	11	26	744	744	690	44.78	within_species_paralog	Vertebrata
ENSBTAG00000047799	ENSBTAG00000046249	7	7	319	338	301	84.39	within_species_paralog	Cetartiodactyla
ENSBTAG00000039921	ENSBTAG00000047215	7	7	316	316	316	92.72	within_species_paralog	Bos taurus
ENSBTAG00000017382	ENSBTAG00000021025	3	1	706	736	682	50.29	within_species_paralog	Euteleostomi
ENSBTAG00000008792	ENSBTAG00000046482	10	10	156	156	137	49.64	within_species_paralog	Theria
ENSBTAG00000019732	ENSBTAG00000014395	8	7	457	457	381	81.36	within_species_paralog	Euteleostomi
ENSBTAG00000012866	ENSBTAG00000000057	10	3	956	961	949	60.59	within_species_paralog	Vertebrata
ENSBTAG00000018578	ENSBTAG00000006214	11	8	773	773	733	54.98	other_paralog	Coelomata
ENSBTAG00000015101	ENSBTAG00000020685	8	4	196	209	168	98.81	within_species_paralog	Eutheria
ENSBTAG00000046310	ENSBTAG00000047452	11	2	116	116	113	96.46	within_species_paralog	Bos taurus
ENSBTAG00000002484	ENSBTAG00000018178	25	19	456	476	424	50	within_species_paralog	Euteleostomi
ENSBTAG00000006010	ENSBTAG00000014782	5	22	2568	2568	2586	40.6	within_species_paralog	Euteleostomi
ENSBTAG00000016959	ENSBTAG00000012254	14	9	199	226	181	86.19	within_species_paralog	Eutheria
ENSBTAG00000017799	ENSBTAG00000011480	17	19	270	271	270	78.15	within_species_paralog	Vertebrata
ENSBTAG00000012522	ENSBTAG00000038050	18	18	687	687	596	60.91	other_paralog	Euteleostomi
ENSBTAG00000017666	ENSBTAG00000044191	1	18	1365	1365	1198	46.58	within_species_paralog	Vertebrata
ENSBTAG00000007490	ENSBTAG00000004720	13	14	873	873	863	59.68	within_species_paralog	Euteleostomi
ENSBTAG00000039160	ENSBTAG00000031575	7	3	847	847	787	53.37	within_species_paralog	Vertebrata
ENSBTAG00000035758	ENSBTAG00000009039	10	10	323	323	311	71.06	within_species_paralog	Theria
ENSBTAG00000006533	ENSBTAG00000009138	13	14	331	370	337	48.07	within_species_paralog	Euteleostomi
ENSBTAG00000046152	ENSBTAG00000006975	4	1	1812	1832	1829	58.94	within_species_paralog	Chordata
ENSBTAG00000018427	ENSBTAG00000015205	1	11	376	377	382	66.23	within_species_paralog	Euteleostomi
ENSBTAG00000011064	ENSBTAG00000012106	14	10	523	580	496	36.49	within_species_paralog	Bilateria
ENSBTAG00000047300	ENSBTAG00000039706	7	7	311	319	310	89.35	within_species_paralog	Bos taurus
ENSBTAG00000011345	ENSBTAG00000005915	22	13	949	949	925	52.43	within_species_paralog	Euteleostomi
ENSBTAG00000044123	ENSBTAG00000002335	8	7	218	218	192	57.29	within_species_paralog	Euteleostomi
ENSBTAG00000030209	ENSBTAG00000006039	19	5	200	204	202	66.34	within_species_paralog	Euteleostomi
ENSBTAG00000037810	ENSBTAG00000007627	3	3	315	315	308	90.58	within_species_paralog	Bos taurus
ENSBTAG00000000898	ENSBTAG00000033278	10	7	379	379	314	38.54	other_paralog	Vertebrata
ENSBTAG00000015362	ENSBTAG00000012870	13	23	454	454	442	64.93	within_species_paralog	Euteleostomi
ENSBTAG00000012705	ENSBTAG00000009294	16	21	323	323	293	63.48	within_species_paralog	Vertebrata
ENSBTAG00000011022	ENSBTAG00000007123	10	3	117	117	110	76.36	within_species_paralog	Vertebrata
ENSBTAG00000026543	ENSBTAG00000024701	9	15	90	90	85	78.82	within_species_paralog	Bos taurus
ENSBTAG00000014464	ENSBTAG00000017404	17	17	403	403	400	77	within_species_paralog	Mammalia
ENSBTAG00000047244	ENSBTAG00000045927	7	7	316	319	308	95.13	within_species_paralog	Bos taurus
ENSBTAG00000023384	ENSBTAG00000030629	1	1	286	286	278	82.01	within_species_paralog	Bos taurus
ENSBTAG00000012914	ENSBTAG00000005570	26	7	351	351	329	65.65	within_species_paralog	Euteleostomi
ENSBTAG00000024918	ENSBTAG00000035735	15	15	559	604	561	68.27	within_species_paralog	Eutheria
ENSBTAG00000020070	ENSBTAG00000021090	19	25	1514	1529	1528	56.74	within_species_paralog	Chordata
ENSBTAG00000019312	ENSBTAG00000007765	5	2	479	500	467	73.45	within_species_paralog	Vertebrata
ENSBTAG00000003989	ENSBTAG00000040290	26	26	249	249	242	64.88	within_species_paralog	Theria
ENSBTAG00000035319	ENSBTAG00000035129	6	6	205	205	206	92.23	within_species_paralog	Eutheria
ENSBTAG00000040043	ENSBTAG00000037996	X	X	379	379	313	34.19	within_species_paralog	Eutheria
ENSBTAG00000006590	ENSBTAG00000018749	25	1	195	211	179	62.57	within_species_paralog	Amniota
ENSBTAG00000015303	ENSBTAG00000001279	4	19	552	552	544	69.67	within_species_paralog	Euteleostomi
ENSBTAG00000032057	ENSBTAG00000007332	3	15	103	103	103	98.06	within_species_paralog	Bos taurus
ENSBTAG00000032983	ENSBTAG00000019114	8	10	325	325	289	51.56	within_species_paralog	Amniota
ENSBTAG00000017279	ENSBTAG00000017424	24	13	243	249	245	63.27	within_species_paralog	Euteleostomi
ENSBTAG00000001503	ENSBTAG00000005798	25	25	487	493	495	34.95	within_species_paralog	Sarcopterygii
ENSBTAG00000039964	ENSBTAG00000046086	29	29	310	317	310	95.16	within_species_paralog	Bos taurus
ENSBTAG00000011960	ENSBTAG00000007172	26	18	430	430	403	47.39	within_species_paralog	Bilateria
ENSBTAG00000048265	ENSBTAG00000009685	X	27	349	349	349	95.99	within_species_paralog	Bos taurus
ENSBTAG00000006674	ENSBTAG00000003864	4	4	626	626	594	47.47	within_species_paralog	Vertebrata
ENSBTAG00000044081	ENSBTAG00000002910	16	3	296	296	264	41.67	within_species_paralog	Euteleostomi
ENSBTAG00000014792	ENSBTAG00000001037	10	29	821	846	850	53.18	within_species_paralog	Vertebrata
ENSBTAG00000038665	ENSBTAG00000004667	11	11	308	314	307	85.99	within_species_paralog	Eutheria
ENSBTAG00000004830	ENSBTAG00000023146	27	27	745	745	719	45.48	within_species_paralog	Mammalia
ENSBTAG00000017927	ENSBTAG00000006686	X	6	593	593	541	37.52	within_species_paralog	Euteleostomi
ENSBTAG00000012698	ENSBTAG00000011849	2	9	488	488	483	81.78	within_species_paralog	Vertebrata
ENSBTAG00000016905	ENSBTAG00000005054	5	5	308	310	308	73.7	within_species_paralog	Eutheria
ENSBTAG00000038549	ENSBTAG00000025748	7	7	524	526	521	88.29	within_species_paralog	Bos taurus
ENSBTAG00000011933	ENSBTAG00000008638	14	13	295	329	321	40.81	within_species_paralog	Euteleostomi
ENSBTAG00000013749	ENSBTAG00000017200	11	10	214	214	196	80.1	within_species_paralog	Vertebrata
ENSBTAG00000001255	ENSBTAG00000019280	17	17	194	211	185	58.92	within_species_paralog	Euteleostomi
ENSBTAG00000018313	ENSBTAG00000004564	12	1	370	379	342	69.59	within_species_paralog	Chordata
ENSBTAG00000046810	ENSBTAG00000030439	20	10	131	144	137	57.66	within_species_paralog	Bos taurus
ENSBTAG00000019823	ENSBTAG00000016145	21	7	1207	1207	1052	56.46	within_species_paralog	Euteleostomi
ENSBTAG00000003289	ENSBTAG00000025250	19	19	93	93	93	73.12	within_species_paralog	Eutheria
ENSBTAG00000002644	ENSBTAG00000007791	3	9	655	655	570	61.05	within_species_paralog	Vertebrata
ENSBTAG00000024291	ENSBTAG00000009867	4	4	345	345	281	53.02	within_species_paralog	Theria
ENSBTAG00000019390	ENSBTAG00000021481	10	3	336	336	321	42.68	within_species_paralog	Euteleostomi
ENSBTAG00000023002	ENSBTAG00000008842	13	14	658	698	705	49.36	within_species_paralog	Euteleostomi
ENSBTAG00000004461	ENSBTAG00000048102	X	X	1024	1033	1023	76.54	within_species_paralog	Bos taurus
ENSBTAG00000038267	ENSBTAG00000039893	15	15	314	317	313	59.11	within_species_paralog	Mammalia
ENSBTAG00000009962	ENSBTAG00000001772	11	6	242	242	226	60.18	within_species_paralog	Vertebrata
ENSBTAG00000016472	ENSBTAG00000017765	3	3	218	218	218	97.71	within_species_paralog	Bos taurus
ENSBTAG00000013411	ENSBTAG00000005534	16	19	434	434	434	84.33	within_species_paralog	Vertebrata
ENSBTAG00000036131	ENSBTAG00000035989	15	15	320	320	320	88.44	within_species_paralog	Bos taurus
ENSBTAG00000039546	ENSBTAG00000047096	10	10	113	113	113	92.92	within_species_paralog	Bos taurus
ENSBTAG00000015387	ENSBTAG00000007880	19	25	281	281	281	75.8	within_species_paralog	Vertebrata
ENSBTAG00000044037	ENSBTAG00000043985	X	12	185	185	186	56.99	within_species_paralog	Euteleostomi
ENSBTAG00000045638	ENSBTAG00000047433	7	7	332	332	309	84.47	within_species_paralog	Cetartiodactyla
ENSBTAG00000011134	ENSBTAG00000012765	7	16	226	260	227	96.92	within_species_paralog	Bos taurus
ENSBTAG00000047730	ENSBTAG00000040250	29	29	310	346	307	95.77	within_species_paralog	Bos taurus
ENSBTAG00000027113	ENSBTAG00000022908	1	1	325	325	305	81.64	within_species_paralog	Cetartiodactyla
ENSBTAG00000039370	ENSBTAG00000004821	10	10	306	307	299	67.22	within_species_paralog	Theria
ENSBTAG00000019665	ENSBTAG00000039839	11	11	155	174	146	46.58	within_species_paralog	Mammalia
ENSBTAG00000001755	ENSBTAG00000005626	2	5	330	356	337	54.01	within_species_paralog	Vertebrata
ENSBTAG00000000764	ENSBTAG00000011733	7	3	313	333	334	61.98	within_species_paralog	Euteleostomi
ENSBTAG00000008029	ENSBTAG00000010796	26	26	134	134	130	50.77	within_species_paralog	Bos taurus
ENSBTAG00000000005	ENSBTAG00000005832	17	29	652	652	652	84.2	within_species_paralog	Euteleostomi
ENSBTAG00000046921	ENSBTAG00000039054	15	15	319	319	315	96.19	within_species_paralog	Bos taurus
ENSBTAG00000045603	ENSBTAG00000047478	7	7	795	796	789	79.72	within_species_paralog	Eutheria
ENSBTAG00000047030	ENSBTAG00000015260	18	18	141	141	141	90.07	within_species_paralog	Bos taurus
ENSBTAG00000014387	ENSBTAG00000005940	3	17	270	272	273	70.7	within_species_paralog	Euteleostomi
ENSBTAG00000040038	ENSBTAG00000034665	8	8	321	324	272	41.54	within_species_paralog	Theria
ENSBTAG00000011585	ENSBTAG00000017664	22	4	730	730	719	40.89	within_species_paralog	Vertebrata
ENSBTAG00000017639	ENSBTAG00000021741	X	9	733	740	701	84.59	within_species_paralog	Vertebrata
ENSBTAG00000011613	ENSBTAG00000007079	X	12	627	639	636	78.77	within_species_paralog	Euteleostomi
ENSBTAG00000016391	ENSBTAG00000005142	9	20	97	97	88	97.73	within_species_paralog	Eutheria
ENSBTAG00000013358	ENSBTAG00000047029	7	11	143	143	143	99.3	within_species_paralog	Theria
ENSBTAG00000021853	ENSBTAG00000011595	22	22	441	441	425	48.94	within_species_paralog	Vertebrata
ENSBTAG00000048236	ENSBTAG00000047276	10	10	137	137	113	90.27	within_species_paralog	Bos taurus
ENSBTAG00000015891	ENSBTAG00000015728	3	1	338	384	342	35.38	within_species_paralog	Bilateria
ENSBTAG00000004715	ENSBTAG00000003764	3	9	203	203	204	56.86	within_species_paralog	Euteleostomi
ENSBTAG00000020446	ENSBTAG00000016903	7	20	555	687	552	66.3	within_species_paralog	Euteleostomi
ENSBTAG00000015132	ENSBTAG00000010306	12	17	759	759	704	55.4	within_species_paralog	Vertebrata
ENSBTAG00000021077	ENSBTAG00000019588	23	23	261	261	260	86.15	within_species_paralog	Bos taurus
ENSBTAG00000017698	ENSBTAG00000005127	24	13	248	261	235	82.13	within_species_paralog	Euteleostomi
ENSBTAG00000046104	ENSBTAG00000003164	1	2	326	331	270	40.74	within_species_paralog	Euteleostomi
ENSBTAG00000025005	ENSBTAG00000012896	5	5	244	244	225	58.22	within_species_paralog	Theria
ENSBTAG00000005041	ENSBTAG00000021275	11	21	191	191	183	41.53	within_species_paralog	Euteleostomi
ENSBTAG00000024751	ENSBTAG00000038891	9	9	180	209	180	76.11	within_species_paralog	Bos taurus
ENSBTAG00000002497	ENSBTAG00000003359	23	23	299	299	288	58.33	within_species_paralog	Vertebrata
ENSBTAG00000026234	ENSBTAG00000003257	14	13	487	491	486	79.22	within_species_paralog	Euteleostomi
ENSBTAG00000019788	ENSBTAG00000032657	5	15	362	362	367	74.66	within_species_paralog	Vertebrata
ENSBTAG00000009951	ENSBTAG00000030255	25	5	296	321	311	45.34	within_species_paralog	Euteleostomi
ENSBTAG00000021703	ENSBTAG00000021351	1	X	2159	2174	2037	60.48	within_species_paralog	Euteleostomi
ENSBTAG00000012375	ENSBTAG00000000501	8	X	655	655	613	92.5	within_species_paralog	Eutheria
ENSBTAG00000005805	ENSBTAG00000020090	3	7	360	362	348	43.68	within_species_paralog	Euteleostomi
ENSBTAG00000006093	ENSBTAG00000007340	15	27	445	507	497	52.92	within_species_paralog	Laurasiatheria
ENSBTAG00000019069	ENSBTAG00000008504	19	25	229	229	227	46.26	within_species_paralog	Coelomata
ENSBTAG00000017179	ENSBTAG00000003443	12	6	382	382	364	87.91	within_species_paralog	Vertebrata
ENSBTAG00000012516	ENSBTAG00000018245	3	20	542	562	470	58.09	within_species_paralog	Euteleostomi
ENSBTAG00000046900	ENSBTAG00000006608	17	17	587	587	543	39.96	within_species_paralog	Chordata
ENSBTAG00000019002	ENSBTAG00000002942	9	13	536	621	555	39.64	within_species_paralog	Euteleostomi
ENSBTAG00000011709	ENSBTAG00000043951	14	24	288	288	273	49.82	within_species_paralog	Vertebrata
ENSBTAG00000047611	ENSBTAG00000020149	22	12	309	309	307	79.15	within_species_paralog	Bos taurus
ENSBTAG00000009789	ENSBTAG00000012181	8	7	359	359	359	89.97	within_species_paralog	Euteleostomi
ENSBTAG00000021920	ENSBTAG00000018604	11	26	844	844	683	42.9	within_species_paralog	Euteleostomi
ENSBTAG00000002041	ENSBTAG00000002623	X	1	366	380	391	43.99	within_species_paralog	Euteleostomi
ENSBTAG00000011558	ENSBTAG00000011917	11	26	825	825	783	32.95	within_species_paralog	Euteleostomi
ENSBTAG00000039366	ENSBTAG00000038263	3	3	346	346	319	73.67	within_species_paralog	Bos taurus
ENSBTAG00000046625	ENSBTAG00000008881	4	7	322	322	260	74.62	within_species_paralog	Euteleostomi
ENSBTAG00000014572	ENSBTAG00000040150	15	15	325	325	312	98.72	within_species_paralog	Bos taurus
ENSBTAG00000010727	ENSBTAG00000010124	7	3	458	472	457	45.95	within_species_paralog	Euteleostomi
ENSBTAG00000024097	ENSBTAG00000007997	3	16	230	256	255	72.16	within_species_paralog	Bos taurus
ENSBTAG00000033445	ENSBTAG00000047120	X	X	357	359	362	81.77	within_species_paralog	Bos taurus
ENSBTAG00000002820	ENSBTAG00000005904	X	2	425	425	426	89.44	within_species_paralog	Euteleostomi
ENSBTAG00000046169	ENSBTAG00000046648	4	4	420	420	420	54.52	within_species_paralog	Vertebrata
ENSBTAG00000012975	ENSBTAG00000013113	28	7	283	294	283	75.27	within_species_paralog	Euteleostomi
ENSBTAG00000013588	ENSBTAG00000001616	24	21	1265	1303	1301	40.2	within_species_paralog	Vertebrata
ENSBTAG00000010821	ENSBTAG00000008095	8	7	266	275	256	39.06	within_species_paralog	Chordata
ENSBTAG00000004375	ENSBTAG00000021838	18	14	677	717	694	58.5	within_species_paralog	Euteleostomi
ENSBTAG00000031688	ENSBTAG00000000423	29	29	359	362	362	89.5	within_species_paralog	Mammalia
ENSBTAG00000001866	ENSBTAG00000003027	11	26	253	288	268	60.45	within_species_paralog	Vertebrata
ENSBTAG00000031924	ENSBTAG00000039467	15	15	317	317	317	82.65	within_species_paralog	Eutheria
ENSBTAG00000015396	ENSBTAG00000008105	23	13	239	239	238	66.81	within_species_paralog	Euteleostomi
ENSBTAG00000012284	ENSBTAG00000009182	1	4	988	988	813	56.95	within_species_paralog	Vertebrata
ENSBTAG00000012189	ENSBTAG00000048059	18	29	239	239	222	36.49	within_species_paralog	Euteleostomi
ENSBTAG00000000886	ENSBTAG00000034536	15	29	565	565	511	76.52	within_species_paralog	Bos taurus
ENSBTAG00000014862	ENSBTAG00000018103	16	12	215	215	215	98.6	within_species_paralog	Eutheria
ENSBTAG00000007844	ENSBTAG00000012320	X	24	172	172	172	83.14	within_species_paralog	Theria
ENSBTAG00000046509	ENSBTAG00000000995	3	9	434	434	361	73.96	within_species_paralog	Vertebrata
ENSBTAG00000016173	ENSBTAG00000013445	8	8	319	319	308	80.84	within_species_paralog	Laurasiatheria
ENSBTAG00000024909	ENSBTAG00000024561	19	16	136	136	136	100	within_species_paralog	Bos taurus
ENSBTAG00000003089	ENSBTAG00000002104	18	14	662	686	638	44.04	within_species_paralog	Vertebrata
ENSBTAG00000024623	ENSBTAG00000011512	1	1	128	143	128	95.31	within_species_paralog	Bos taurus
ENSBTAG00000015273	ENSBTAG00000009939	22	5	1230	1273	1277	58.57	within_species_paralog	Vertebrata
ENSBTAG00000018229	ENSBTAG00000000074	7	3	462	511	471	66.24	within_species_paralog	Euteleostomi
ENSBTAG00000020266	ENSBTAG00000021325	16	2	485	496	489	51.12	within_species_paralog	Vertebrata
ENSBTAG00000001603	ENSBTAG00000012758	6	7	257	257	257	63.81	within_species_paralog	Euteleostomi
ENSBTAG00000004739	ENSBTAG00000020788	26	8	524	524	522	63.03	within_species_paralog	Vertebrata
ENSBTAG00000005665	ENSBTAG00000045548	19	17	308	308	324	51.85	within_species_paralog	Euteleostomi
ENSBTAG00000040584	ENSBTAG00000015238	24	24	840	909	851	62.98	within_species_paralog	Theria
ENSBTAG00000009932	ENSBTAG00000012084	X	X	368	368	368	83.15	within_species_paralog	Bos taurus
ENSBTAG00000008024	ENSBTAG00000005078	12	6	252	252	252	47.62	within_species_paralog	Vertebrata
ENSBTAG00000006508	ENSBTAG00000017829	6	6	979	1004	983	68.26	within_species_paralog	Bos taurus
ENSBTAG00000015904	ENSBTAG00000021699	10	8	459	523	455	63.74	within_species_paralog	Vertebrata
ENSBTAG00000031099	ENSBTAG00000031097	5	5	312	312	312	92.63	within_species_paralog	Bos taurus
ENSBTAG00000008160	ENSBTAG00000016519	11	23	490	519	432	55.09	within_species_paralog	Vertebrata
ENSBTAG00000007962	ENSBTAG00000001224	13	24	1136	1136	1037	75.41	within_species_paralog	Vertebrata
ENSBTAG00000039503	ENSBTAG00000038075	15	15	320	320	298	90.27	within_species_paralog	Bos taurus
ENSBTAG00000046940	ENSBTAG00000014094	2	2	174	174	174	95.98	within_species_paralog	Bos taurus
ENSBTAG00000048256	ENSBTAG00000040497	26	2	205	205	205	93.17	within_species_paralog	Bos taurus
ENSBTAG00000013321	ENSBTAG00000004459	1	1	275	275	265	75.47	within_species_paralog	Bos taurus
ENSBTAG00000011992	ENSBTAG00000016948	2	22	589	589	538	50.37	within_species_paralog	Vertebrata
ENSBTAG00000016074	ENSBTAG00000006170	15	23	571	616	606	42.41	within_species_paralog	Euteleostomi
ENSBTAG00000008555	ENSBTAG00000021437	X	X	333	333	310	49.03	within_species_paralog	Euteleostomi
ENSBTAG00000015355	ENSBTAG00000015848	X	X	1241	1241	1251	68.11	within_species_paralog	Vertebrata
ENSBTAG00000019855	ENSBTAG00000009065	X	9	1366	1366	1354	57.24	within_species_paralog	Bilateria
ENSBTAG00000046665	ENSBTAG00000037623	29	29	313	319	307	91.53	within_species_paralog	Bos taurus
ENSBTAG00000002211	ENSBTAG00000012293	25	19	1177	1328	1164	54.12	within_species_paralog	Euteleostomi
ENSBTAG00000045833	ENSBTAG00000047813	3	3	322	322	316	93.04	within_species_paralog	Bos taurus
ENSBTAG00000017211	ENSBTAG00000001619	21	10	461	516	473	39.53	within_species_paralog	Vertebrata
ENSBTAG00000020130	ENSBTAG00000011121	8	X	760	866	752	77.53	within_species_paralog	Euteleostomi
ENSBTAG00000021217	ENSBTAG00000000601	3	23	1736	1816	1794	64.94	within_species_paralog	Euteleostomi
ENSBTAG00000037578	ENSBTAG00000027033	21	21	260	260	260	94.62	within_species_paralog	Bos taurus
ENSBTAG00000020860	ENSBTAG00000017776	7	21	1810	1810	1735	58.21	within_species_paralog	Chordata
ENSBTAG00000018339	ENSBTAG00000002944	19	2	141	141	135	75.56	within_species_paralog	Euteleostomi
ENSBTAG00000008674	ENSBTAG00000003676	11	2	138	138	138	94.2	within_species_paralog	Bos taurus
ENSBTAG00000021558	ENSBTAG00000013820	13	26	337	382	356	58.43	within_species_paralog	Bos taurus
ENSBTAG00000017441	ENSBTAG00000004219	19	23	136	136	135	68.89	within_species_paralog	Theria
ENSBTAG00000020794	ENSBTAG00000017938	2	13	227	227	214	37.38	other_paralog	Opisthokonta
ENSBTAG00000027223	ENSBTAG00000038761	9	9	357	357	350	95.43	within_species_paralog	Bos taurus
ENSBTAG00000037470	ENSBTAG00000038488	14	X	62	62	50	98	within_species_paralog	Amniota
ENSBTAG00000006716	ENSBTAG00000014127	11	16	604	604	555	65.77	within_species_paralog	Euteleostomi
ENSBTAG00000031832	ENSBTAG00000031835	23	23	318	318	311	90.03	within_species_paralog	Bos taurus
ENSBTAG00000017131	ENSBTAG00000047833	6	6	604	610	602	38.7	within_species_paralog	Mammalia
ENSBTAG00000014943	ENSBTAG00000006175	X	16	1484	1555	1442	48.47	within_species_paralog	Vertebrata
ENSBTAG00000004951	ENSBTAG00000045821	15	15	158	169	158	99.37	within_species_paralog	Bos taurus
ENSBTAG00000034514	ENSBTAG00000018046	6	11	397	397	366	90.16	within_species_paralog	Bos taurus
ENSBTAG00000013378	ENSBTAG00000011569	1	1	399	402	392	50.77	within_species_paralog	Mammalia
ENSBTAG00000016019	ENSBTAG00000017978	X	X	123	123	123	83.74	within_species_paralog	Bos taurus
ENSBTAG00000047014	ENSBTAG00000046934	23	23	327	327	319	94.98	within_species_paralog	Bos taurus
ENSBTAG00000015230	ENSBTAG00000009350	6	28	195	195	197	42.64	within_species_paralog	Vertebrata
ENSBTAG00000037804	ENSBTAG00000012636	2	5	585	585	534	52.62	within_species_paralog	Euteleostomi
ENSBTAG00000018556	ENSBTAG00000030683	5	5	212	215	212	54.25	within_species_paralog	Eutheria
ENSBTAG00000024423	ENSBTAG00000045709	15	15	313	323	312	84.62	within_species_paralog	Laurasiatheria
ENSBTAG00000012344	ENSBTAG00000046623	19	13	145	145	145	98.62	within_species_paralog	Bos taurus
ENSBTAG00000039134	ENSBTAG00000038170	15	15	313	317	313	100	within_species_paralog	Bos taurus
ENSBTAG00000016012	ENSBTAG00000022671	19	2	325	329	327	50.76	other_paralog	Bilateria
ENSBTAG00000011164	ENSBTAG00000005093	18	18	553	576	519	48.94	within_species_paralog	Theria
ENSBTAG00000043959	ENSBTAG00000034827	17	15	364	364	322	45.03	within_species_paralog	Euteleostomi
ENSBTAG00000025642	ENSBTAG00000022886	10	28	4960	4960	4960	66.69	within_species_paralog	Bilateria
ENSBTAG00000015180	ENSBTAG00000017801	3	X	351	351	340	83.53	within_species_paralog	Bos taurus
ENSBTAG00000004257	ENSBTAG00000047991	24	13	776	806	733	43.66	within_species_paralog	Euteleostomi
ENSBTAG00000039086	ENSBTAG00000048145	18	18	215	220	208	81.25	within_species_paralog	Bos taurus
ENSBTAG00000031750	ENSBTAG00000009849	6	6	109	116	103	62.14	within_species_paralog	Theria
ENSBTAG00000047026	ENSBTAG00000048037	15	15	307	309	307	93.81	within_species_paralog	Bos taurus
ENSBTAG00000048092	ENSBTAG00000047665	X	X	320	343	319	92.48	within_species_paralog	Bos taurus
ENSBTAG00000047746	ENSBTAG00000047253	10	10	318	318	318	97.17	within_species_paralog	Bos taurus
ENSBTAG00000009143	ENSBTAG00000019676	24	24	332	332	292	63.36	within_species_paralog	Euteleostomi
ENSBTAG00000002749	ENSBTAG00000014381	19	4	411	411	375	69.33	within_species_paralog	Euteleostomi
ENSBTAG00000020792	ENSBTAG00000005343	5	15	444	502	458	65.94	within_species_paralog	Vertebrata
ENSBTAG00000004599	ENSBTAG00000002068	1	3	199	199	199	69.85	within_species_paralog	Euteleostomi
ENSBTAG00000031943	ENSBTAG00000031937	15	15	330	330	312	97.76	within_species_paralog	Bos taurus
ENSBTAG00000001246	ENSBTAG00000010551	3	3	1020	1021	1022	86.69	within_species_paralog	Vertebrata
ENSBTAG00000027610	ENSBTAG00000025564	15	10	106	106	106	100	within_species_paralog	Theria
ENSBTAG00000019099	ENSBTAG00000012107	8	26	364	364	335	66.57	within_species_paralog	Euteleostomi
ENSBTAG00000038362	ENSBTAG00000026441	3	15	314	314	314	95.22	within_species_paralog	Bos taurus
ENSBTAG00000045542	ENSBTAG00000034176	5	14	178	183	182	83.52	within_species_paralog	Bos taurus
ENSBTAG00000008943	ENSBTAG00000010255	23	24	573	613	573	45.55	within_species_paralog	Mammalia
ENSBTAG00000007642	ENSBTAG00000011461	3	16	326	326	314	50.96	within_species_paralog	Euteleostomi
ENSBTAG00000045762	ENSBTAG00000021318	7	21	235	235	198	62.63	within_species_paralog	Vertebrata
ENSBTAG00000002122	ENSBTAG00000009507	17	5	259	259	253	39.53	within_species_paralog	Amniota
ENSBTAG00000016254	ENSBTAG00000017764	19	3	1084	1125	1129	58.28	within_species_paralog	Vertebrata
ENSBTAG00000021174	ENSBTAG00000019759	3	26	1019	1036	922	33.73	within_species_paralog	Bilateria
ENSBTAG00000023054	ENSBTAG00000001816	28	7	318	330	294	40.82	within_species_paralog	Bilateria
ENSBTAG00000035029	ENSBTAG00000035985	15	15	319	319	313	98.72	within_species_paralog	Bos taurus
ENSBTAG00000007881	ENSBTAG00000017367	26	26	482	482	461	52.49	within_species_paralog	Theria
ENSBTAG00000030920	ENSBTAG00000031017	15	15	481	485	479	89.14	within_species_paralog	Bos taurus
ENSBTAG00000020551	ENSBTAG00000038043	X	5	741	741	700	67.14	within_species_paralog	Euteleostomi
ENSBTAG00000005313	ENSBTAG00000015377	1	1	953	997	961	67.85	within_species_paralog	Euteleostomi
ENSBTAG00000009237	ENSBTAG00000004463	25	18	212	212	212	78.77	within_species_paralog	Vertebrata
ENSBTAG00000017642	ENSBTAG00000001019	6	28	478	478	460	45.65	within_species_paralog	Euteleostomi
ENSBTAG00000011275	ENSBTAG00000009226	5	23	993	993	968	66.84	within_species_paralog	Euteleostomi
ENSBTAG00000015655	ENSBTAG00000027569	15	6	758	758	756	45.77	within_species_paralog	Vertebrata
ENSBTAG00000003777	ENSBTAG00000020148	3	8	1125	1139	1142	46.5	within_species_paralog	Euteleostomi
ENSBTAG00000021422	ENSBTAG00000012624	X	5	638	762	659	45.68	within_species_paralog	Vertebrata
ENSBTAG00000018986	ENSBTAG00000017258	X	2	720	722	721	65.46	within_species_paralog	Euteleostomi
ENSBTAG00000009526	ENSBTAG00000007698	3	7	349	349	304	33.88	within_species_paralog	Euteleostomi
ENSBTAG00000039837	ENSBTAG00000035659	28	16	311	323	307	82.74	within_species_paralog	Bos taurus
ENSBTAG00000004024	ENSBTAG00000007515	21	3	422	422	384	67.45	within_species_paralog	Euteleostomi
ENSBTAG00000020309	ENSBTAG00000014041	7	6	449	465	496	52.82	within_species_paralog	Euteleostomi
ENSBTAG00000013248	ENSBTAG00000005600	4	25	325	325	308	51.62	within_species_paralog	Amniota
ENSBTAG00000019708	ENSBTAG00000004344	7	27	699	699	695	67.19	within_species_paralog	Euteleostomi
ENSBTAG00000016298	ENSBTAG00000002709	26	10	606	606	577	34.32	within_species_paralog	Bilateria
ENSBTAG00000023472	ENSBTAG00000032450	18	X	142	147	119	37.82	within_species_paralog	Euteleostomi
ENSBTAG00000000371	ENSBTAG00000019889	10	12	951	1053	1004	34.56	within_species_paralog	Bilateria
ENSBTAG00000003052	ENSBTAG00000002939	15	21	797	797	663	39.06	within_species_paralog	Bilateria
ENSBTAG00000046599	ENSBTAG00000047886	5	5	325	325	323	95.98	within_species_paralog	Bos taurus
ENSBTAG00000024608	ENSBTAG00000014518	13	6	192	192	192	98.44	within_species_paralog	Bos taurus
ENSBTAG00000007876	ENSBTAG00000020048	28	6	426	426	378	90.48	within_species_paralog	Vertebrata
ENSBTAG00000016805	ENSBTAG00000011748	6	26	419	419	362	61.6	within_species_paralog	Vertebrata
ENSBTAG00000047888	ENSBTAG00000046233	7	7	312	321	312	93.59	within_species_paralog	Bos taurus
ENSBTAG00000021872	ENSBTAG00000008006	10	11	691	797	686	52.77	within_species_paralog	Euteleostomi
ENSBTAG00000016094	ENSBTAG00000020809	7	7	482	482	461	68.55	within_species_paralog	Eutheria
ENSBTAG00000031028	ENSBTAG00000031025	15	15	309	309	309	89.97	within_species_paralog	Bos taurus
ENSBTAG00000004680	ENSBTAG00000008788	19	19	592	609	613	49.43	within_species_paralog	Euteleostomi
ENSBTAG00000039377	ENSBTAG00000010129	X	12	901	901	891	47.59	within_species_paralog	Vertebrata
ENSBTAG00000010477	ENSBTAG00000016512	22	2	1316	1316	1309	51.18	within_species_paralog	Vertebrata
ENSBTAG00000003250	ENSBTAG00000027245	23	23	312	312	312	90.38	within_species_paralog	Bos taurus
ENSBTAG00000005150	ENSBTAG00000031711	X	2	186	200	186	98.39	within_species_paralog	Bos taurus
ENSBTAG00000019336	ENSBTAG00000010696	1	16	572	715	577	68.8	within_species_paralog	Vertebrata
ENSBTAG00000046378	ENSBTAG00000038679	15	15	316	316	316	98.42	within_species_paralog	Bos taurus
ENSBTAG00000007514	ENSBTAG00000020914	23	5	564	593	557	79.53	within_species_paralog	Vertebrata
ENSBTAG00000006620	ENSBTAG00000011882	21	13	578	605	590	60.68	within_species_paralog	Vertebrata
ENSBTAG00000031715	ENSBTAG00000017492	13	14	356	361	363	66.12	within_species_paralog	Euteleostomi
ENSBTAG00000004003	ENSBTAG00000016385	X	12	492	492	468	44.02	within_species_paralog	Euteleostomi
ENSBTAG00000037581	ENSBTAG00000034238	18	25	730	740	734	37.6	within_species_paralog	Theria
ENSBTAG00000002993	ENSBTAG00000004743	9	17	158	159	159	81.76	within_species_paralog	Bos taurus
ENSBTAG00000015041	ENSBTAG00000009274	7	10	98	99	91	98.9	within_species_paralog	Bos taurus
ENSBTAG00000046819	ENSBTAG00000048074	10	10	114	114	114	95.61	within_species_paralog	Bos taurus
ENSBTAG00000005105	ENSBTAG00000019315	2	23	444	444	377	41.38	within_species_paralog	Euteleostomi
ENSBTAG00000008380	ENSBTAG00000008373	10	3	1167	1171	1166	44.51	within_species_paralog	Euteleostomi
ENSBTAG00000035084	ENSBTAG00000010529	8	14	714	714	648	53.4	within_species_paralog	Euteleostomi
ENSBTAG00000009641	ENSBTAG00000009846	10	9	954	954	888	61.26	within_species_paralog	Vertebrata
ENSBTAG00000006759	ENSBTAG00000009541	12	22	432	463	391	52.94	within_species_paralog	Bilateria
ENSBTAG00000005326	ENSBTAG00000038204	7	X	340	340	325	84.62	within_species_paralog	Theria
ENSBTAG00000019692	ENSBTAG00000006526	10	13	233	233	227	39.65	within_species_paralog	Euteleostomi
ENSBTAG00000018206	ENSBTAG00000013048	14	2	406	406	348	43.68	within_species_paralog	Vertebrata
ENSBTAG00000014457	ENSBTAG00000035745	X	X	369	369	342	90.94	within_species_paralog	Bos taurus
ENSBTAG00000021033	ENSBTAG00000004269	13	9	431	431	349	72.21	within_species_paralog	Chordata
ENSBTAG00000006806	ENSBTAG00000015518	19	19	467	467	375	61.33	other_paralog	Tetrapoda
ENSBTAG00000038783	ENSBTAG00000033080	23	27	204	204	204	99.51	within_species_paralog	Theria
ENSBTAG00000015771	ENSBTAG00000018557	2	14	585	585	576	66.15	within_species_paralog	Euteleostomi
ENSBTAG00000015991	ENSBTAG00000033248	18	18	828	829	750	59.07	within_species_paralog	Tetrapoda
ENSBTAG00000047043	ENSBTAG00000008747	19	19	244	244	244	67.21	within_species_paralog	Theria
ENSBTAG00000009180	ENSBTAG00000027387	23	13	203	203	164	35.98	within_species_paralog	Euteleostomi
ENSBTAG00000046773	ENSBTAG00000016982	3	3	553	553	523	59.27	within_species_paralog	Euteleostomi
ENSBTAG00000002305	ENSBTAG00000008687	7	13	638	672	553	45.75	within_species_paralog	Bilateria
ENSBTAG00000032366	ENSBTAG00000010798	13	7	603	649	592	64.7	within_species_paralog	Vertebrata
ENSBTAG00000002915	ENSBTAG00000048142	9	11	373	443	380	48.68	within_species_paralog	Euteleostomi
ENSBTAG00000038438	ENSBTAG00000009859	10	2	101	101	101	96.04	within_species_paralog	Eutheria
ENSBTAG00000017468	ENSBTAG00000002378	15	18	474	474	397	60.45	within_species_paralog	Euteleostomi
ENSBTAG00000030735	ENSBTAG00000037415	7	17	85	85	85	100	within_species_paralog	Bos taurus
ENSBTAG00000014777	ENSBTAG00000032617	16	16	255	265	251	70.52	within_species_paralog	Mammalia
ENSBTAG00000017222	ENSBTAG00000013773	20	2	1193	1193	1164	48.88	within_species_paralog	Euteleostomi
ENSBTAG00000030274	ENSBTAG00000017009	7	18	79	79	79	100	within_species_paralog	Bos taurus
ENSBTAG00000005062	ENSBTAG00000000306	6	7	620	620	592	57.26	within_species_paralog	Euteleostomi
ENSBTAG00000047695	ENSBTAG00000005265	7	7	271	271	264	76.14	within_species_paralog	Bos taurus
ENSBTAG00000032467	ENSBTAG00000045667	19	19	314	314	314	97.77	within_species_paralog	Bos taurus
ENSBTAG00000019293	ENSBTAG00000046409	8	28	472	472	428	46.73	within_species_paralog	Euteleostomi
ENSBTAG00000010344	ENSBTAG00000019792	2	28	510	512	482	36.1	within_species_paralog	Euteleostomi
ENSBTAG00000001154	ENSBTAG00000008431	15	2	335	361	322	51.86	within_species_paralog	Euteleostomi
ENSBTAG00000047982	ENSBTAG00000047745	8	8	193	195	193	93.78	within_species_paralog	Bos taurus
ENSBTAG00000008699	ENSBTAG00000003476	10	7	653	653	654	66.67	within_species_paralog	Euteleostomi
ENSBTAG00000009569	ENSBTAG00000019877	7	3	2097	2097	2100	64.1	within_species_paralog	Euteleostomi
ENSBTAG00000005847	ENSBTAG00000008403	11	24	1367	1367	1311	66.29	within_species_paralog	Vertebrata
ENSBTAG00000003290	ENSBTAG00000009523	X	X	702	702	633	68.88	within_species_paralog	Euteleostomi
ENSBTAG00000046959	ENSBTAG00000034261	1	14	167	167	167	98.8	within_species_paralog	Bos taurus
ENSBTAG00000014710	ENSBTAG00000008967	3	5	184	184	184	95.11	within_species_paralog	Euteleostomi
ENSBTAG00000012834	ENSBTAG00000017808	7	6	599	599	532	63.72	within_species_paralog	Euteleostomi
ENSBTAG00000021226	ENSBTAG00000016858	7	28	198	198	198	90.4	within_species_paralog	Euteleostomi
ENSBTAG00000030424	ENSBTAG00000004293	5	5	276	278	259	35.14	within_species_paralog	Mammalia
ENSBTAG00000019365	ENSBTAG00000000394	15	1	517	517	456	49.12	within_species_paralog	Vertebrata
ENSBTAG00000007140	ENSBTAG00000023106	23	1	343	343	329	66.26	within_species_paralog	Bos taurus
ENSBTAG00000019163	ENSBTAG00000016643	22	3	231	231	221	49.77	within_species_paralog	Vertebrata
ENSBTAG00000012380	ENSBTAG00000013108	28	11	914	917	893	73.68	within_species_paralog	Vertebrata
ENSBTAG00000008151	ENSBTAG00000004216	19	2	632	632	630	66.83	within_species_paralog	Euteleostomi
ENSBTAG00000020658	ENSBTAG00000015614	6	12	682	731	724	48.62	within_species_paralog	Euteleostomi
ENSBTAG00000040480	ENSBTAG00000027430	15	15	328	328	320	96.88	within_species_paralog	Bos taurus
ENSBTAG00000015335	ENSBTAG00000006385	9	14	1577	1577	1280	52.5	within_species_paralog	Chordata
ENSBTAG00000040482	ENSBTAG00000035395	7	7	312	313	299	82.94	within_species_paralog	Bos taurus
ENSBTAG00000012035	ENSBTAG00000008606	18	20	745	745	740	31.08	within_species_paralog	Vertebrata
ENSBTAG00000048176	ENSBTAG00000026826	15	15	310	310	310	86.77	within_species_paralog	Bos taurus
ENSBTAG00000014126	ENSBTAG00000016287	25	19	809	809	802	52.49	within_species_paralog	Vertebrata
ENSBTAG00000026417	ENSBTAG00000026418	25	25	142	142	142	100	within_species_paralog	Bos taurus
ENSBTAG00000009908	ENSBTAG00000006383	17	X	264	264	264	98.48	within_species_paralog	Eutheria
ENSBTAG00000011124	ENSBTAG00000003992	11	16	390	403	375	65.07	within_species_paralog	Euteleostomi
ENSBTAG00000008810	ENSBTAG00000009406	3	27	461	474	474	84.18	within_species_paralog	Bos taurus
ENSBTAG00000011229	ENSBTAG00000019660	4	19	302	302	297	38.38	within_species_paralog	Vertebrata
ENSBTAG00000048054	ENSBTAG00000010206	11	3	522	522	515	56.5	within_species_paralog	Euteleostomi
ENSBTAG00000012540	ENSBTAG00000038323	15	15	296	296	295	70.85	within_species_paralog	Eutheria
ENSBTAG00000012890	ENSBTAG00000039540	5	3	330	362	308	79.87	within_species_paralog	Sarcopterygii
ENSBTAG00000046139	ENSBTAG00000004369	7	7	334	334	310	86.45	within_species_paralog	Bos taurus
ENSBTAG00000036310	ENSBTAG00000034531	17	9	347	347	347	98.56	within_species_paralog	Bos taurus
ENSBTAG00000007047	ENSBTAG00000020742	17	25	589	589	565	65.84	within_species_paralog	Euteleostomi
ENSBTAG00000004799	ENSBTAG00000005356	4	15	1137	1137	1012	50.3	within_species_paralog	Euteleostomi
ENSBTAG00000046867	ENSBTAG00000047831	7	12	156	158	149	58.39	within_species_paralog	Bos taurus
ENSBTAG00000038387	ENSBTAG00000046769	X	X	258	258	258	89.53	within_species_paralog	Bos taurus
ENSBTAG00000021002	ENSBTAG00000011634	15	1	387	423	356	52.81	within_species_paralog	Euteleostomi
ENSBTAG00000019810	ENSBTAG00000013722	18	23	983	983	956	45.61	within_species_paralog	Vertebrata
ENSBTAG00000019515	ENSBTAG00000011271	11	14	439	470	389	39.07	within_species_paralog	Coelomata
ENSBTAG00000002995	ENSBTAG00000032026	2	22	360	420	412	33.01	within_species_paralog	Bilateria
ENSBTAG00000000845	ENSBTAG00000038584	3	11	467	467	430	66.74	within_species_paralog	Euteleostomi
ENSBTAG00000046707	ENSBTAG00000027843	X	X	117	117	114	38.6	within_species_paralog	Eutheria
ENSBTAG00000020987	ENSBTAG00000021415	X	23	904	904	860	50.47	within_species_paralog	Euteleostomi
ENSBTAG00000004757	ENSBTAG00000021957	18	10	1963	1963	1582	38.31	within_species_paralog	Vertebrata
ENSBTAG00000038049	ENSBTAG00000014309	15	15	302	318	301	95.35	within_species_paralog	Bos taurus
ENSBTAG00000002472	ENSBTAG00000018159	16	4	452	452	431	30.86	other_paralog	Bilateria
ENSBTAG00000015739	ENSBTAG00000032515	19	2	1463	1463	1471	35.62	within_species_paralog	Chordata
ENSBTAG00000015981	ENSBTAG00000014915	4	1	510	510	516	58.72	within_species_paralog	Chordata
ENSBTAG00000039466	ENSBTAG00000018050	19	25	456	464	460	44.57	within_species_paralog	Euteleostomi
ENSBTAG00000014958	ENSBTAG00000014205	4	22	401	418	415	67.23	within_species_paralog	Euteleostomi
ENSBTAG00000012003	ENSBTAG00000033806	4	4	164	164	164	93.9	within_species_paralog	Theria
ENSBTAG00000004822	ENSBTAG00000020737	5	25	468	469	428	47.2	within_species_paralog	Vertebrata
ENSBTAG00000039196	ENSBTAG00000047621	16	16	199	199	191	50.26	within_species_paralog	Eutheria
ENSBTAG00000046340	ENSBTAG00000047230	X	X	108	108	108	84.26	within_species_paralog	Bos taurus
ENSBTAG00000045599	ENSBTAG00000047104	15	15	317	317	316	96.52	within_species_paralog	Bos taurus
ENSBTAG00000000919	ENSBTAG00000015717	9	14	304	337	338	54.73	within_species_paralog	Euteleostomi
ENSBTAG00000004508	ENSBTAG00000019460	11	9	614	614	570	33.16	within_species_paralog	Coelomata
ENSBTAG00000006619	ENSBTAG00000021424	7	21	450	483	436	52.52	within_species_paralog	Euteleostomi
ENSBTAG00000023434	ENSBTAG00000003886	18	18	140	140	140	66.43	within_species_paralog	Bos taurus
ENSBTAG00000019150	ENSBTAG00000015160	18	21	491	491	416	44.23	within_species_paralog	Vertebrata
ENSBTAG00000012159	ENSBTAG00000032003	22	X	175	175	171	73.1	within_species_paralog	Amniota
ENSBTAG00000009902	ENSBTAG00000001582	4	4	310	316	316	67.41	within_species_paralog	Theria
ENSBTAG00000017037	ENSBTAG00000021900	7	3	981	981	982	59.98	within_species_paralog	Euteleostomi
ENSBTAG00000047085	ENSBTAG00000045738	17	17	491	513	492	86.59	within_species_paralog	Bos taurus
ENSBTAG00000000168	ENSBTAG00000020795	11	13	83	83	83	86.75	within_species_paralog	Laurasiatheria
ENSBTAG00000003952	ENSBTAG00000008371	22	19	436	436	422	74.64	within_species_paralog	Euteleostomi
ENSBTAG00000017430	ENSBTAG00000007780	X	22	370	370	320	68.12	within_species_paralog	Vertebrata
ENSBTAG00000014576	ENSBTAG00000044144	17	15	730	730	643	51.48	within_species_paralog	Euteleostomi
ENSBTAG00000046474	ENSBTAG00000022690	7	7	312	312	312	85.9	within_species_paralog	Cetartiodactyla
ENSBTAG00000003232	ENSBTAG00000015793	16	29	213	213	180	55.56	within_species_paralog	Coelomata
ENSBTAG00000012311	ENSBTAG00000007506	19	18	275	275	275	69.09	within_species_paralog	Euteleostomi
ENSBTAG00000006330	ENSBTAG00000002890	22	X	996	996	915	50.05	within_species_paralog	Euteleostomi
ENSBTAG00000011668	ENSBTAG00000017435	29	25	289	289	258	37.98	within_species_paralog	Chordata
ENSBTAG00000011780	ENSBTAG00000038168	X	12	696	837	680	43.24	within_species_paralog	Euteleostomi
ENSBTAG00000034185	ENSBTAG00000014534	18	9	462	462	462	99.13	within_species_paralog	Eutheria
ENSBTAG00000022427	ENSBTAG00000006140	29	21	247	247	247	97.98	within_species_paralog	Bos taurus
ENSBTAG00000010131	ENSBTAG00000010927	13	18	601	601	553	58.41	within_species_paralog	Euteleostomi
ENSBTAG00000005015	ENSBTAG00000014536	26	10	322	322	320	75.31	within_species_paralog	Vertebrata
ENSBTAG00000020865	ENSBTAG00000005141	11	10	420	420	420	81.67	within_species_paralog	Euteleostomi
ENSBTAG00000014858	ENSBTAG00000030172	19	19	356	369	357	77.87	within_species_paralog	Vertebrata
ENSBTAG00000012278	ENSBTAG00000014422	20	21	764	764	740	37.43	within_species_paralog	Euteleostomi
ENSBTAG00000048162	ENSBTAG00000046519	5	5	552	552	552	100	within_species_paralog	Bos taurus
ENSBTAG00000018543	ENSBTAG00000016913	2	5	816	827	811	60.79	within_species_paralog	Euteleostomi
ENSBTAG00000017929	ENSBTAG00000047701	16	X	377	377	377	78.51	within_species_paralog	Eutheria
ENSBTAG00000007517	ENSBTAG00000003132	3	21	495	501	490	64.49	within_species_paralog	Euteleostomi
ENSBTAG00000019468	ENSBTAG00000019467	8	8	417	438	388	59.79	within_species_paralog	Amniota
ENSBTAG00000005903	ENSBTAG00000011761	29	5	1604	1611	1603	69.93	within_species_paralog	Chordata
ENSBTAG00000035199	ENSBTAG00000032831	13	14	65	65	65	100	within_species_paralog	Bos taurus
ENSBTAG00000016278	ENSBTAG00000040051	14	15	115	115	115	96.52	within_species_paralog	Eutheria
ENSBTAG00000000390	ENSBTAG00000010368	25	17	377	377	340	67.94	within_species_paralog	Euteleostomi
ENSBTAG00000000706	ENSBTAG00000016857	1	29	939	970	966	50	within_species_paralog	Euteleostomi
ENSBTAG00000046630	ENSBTAG00000012389	16	16	453	495	453	79.03	within_species_paralog	Bos taurus
ENSBTAG00000032671	ENSBTAG00000039443	8	8	318	318	314	90.13	within_species_paralog	Eutheria
ENSBTAG00000000983	ENSBTAG00000019294	15	5	1551	1585	1590	67.74	within_species_paralog	Vertebrata
ENSBTAG00000047817	ENSBTAG00000048015	7	7	322	322	306	82.68	within_species_paralog	Bos taurus
ENSBTAG00000035031	ENSBTAG00000035986	15	15	301	313	301	95.68	within_species_paralog	Bos taurus
ENSBTAG00000046892	ENSBTAG00000039683	23	23	308	312	307	91.53	within_species_paralog	Bos taurus
ENSBTAG00000033007	ENSBTAG00000008238	3	3	101	101	101	91.09	within_species_paralog	Bos taurus
ENSBTAG00000019847	ENSBTAG00000015450	6	26	698	698	590	61.86	within_species_paralog	Euteleostomi
ENSBTAG00000014738	ENSBTAG00000006879	4	5	304	315	320	50.31	within_species_paralog	Euteleostomi
ENSBTAG00000014091	ENSBTAG00000007648	22	13	536	536	457	63.46	within_species_paralog	Vertebrata
ENSBTAG00000020532	ENSBTAG00000008570	17	7	157	160	129	92.25	within_species_paralog	Eutheria
ENSBTAG00000016968	ENSBTAG00000040000	18	18	395	395	337	58.75	within_species_paralog	Euteleostomi
ENSBTAG00000014853	ENSBTAG00000047178	15	15	317	317	313	96.17	within_species_paralog	Bos taurus
ENSBTAG00000024341	ENSBTAG00000009238	4	5	235	249	214	51.4	within_species_paralog	Vertebrata
ENSBTAG00000046620	ENSBTAG00000030164	1	19	70	70	70	92.86	within_species_paralog	Euteleostomi
ENSBTAG00000018984	ENSBTAG00000006909	16	1	1071	1071	1070	54.11	within_species_paralog	Vertebrata
ENSBTAG00000013475	ENSBTAG00000012020	21	16	558	568	552	43.3	within_species_paralog	Chordata
ENSBTAG00000026030	ENSBTAG00000048224	5	5	312	312	312	89.1	within_species_paralog	Bos taurus
ENSBTAG00000039647	ENSBTAG00000015047	6	6	529	529	529	78.26	within_species_paralog	Cetartiodactyla
ENSBTAG00000003397	ENSBTAG00000008480	26	6	419	445	399	83.21	within_species_paralog	Euteleostomi
ENSBTAG00000011484	ENSBTAG00000007493	22	X	294	299	293	80.2	within_species_paralog	Bos taurus
ENSBTAG00000023147	ENSBTAG00000016070	21	8	606	614	603	60.36	within_species_paralog	Vertebrata
ENSBTAG00000005718	ENSBTAG00000011805	8	7	438	447	414	43	within_species_paralog	Euteleostomi
ENSBTAG00000014140	ENSBTAG00000013680	1	19	290	290	293	46.08	within_species_paralog	Vertebrata
ENSBTAG00000019143	ENSBTAG00000005191	8	22	609	609	587	85.01	within_species_paralog	Bos taurus
ENSBTAG00000015899	ENSBTAG00000021433	18	18	932	932	880	76.25	within_species_paralog	Bos taurus
ENSBTAG00000009002	ENSBTAG00000031800	4	13	115	115	114	87.72	within_species_paralog	Bos taurus
ENSBTAG00000023487	ENSBTAG00000026650	5	22	86	86	86	90.7	within_species_paralog	Bos taurus
ENSBTAG00000018390	ENSBTAG00000038756	15	15	659	659	598	57.36	within_species_paralog	Vertebrata
ENSBTAG00000009438	ENSBTAG00000010030	6	2	986	1030	1000	63.9	within_species_paralog	Vertebrata
ENSBTAG00000046809	ENSBTAG00000035370	9	9	186	186	153	43.14	within_species_paralog	Bilateria
ENSBTAG00000006795	ENSBTAG00000045987	18	3	173	173	173	97.11	within_species_paralog	Bos taurus
ENSBTAG00000003639	ENSBTAG00000003490	13	4	727	727	725	75.45	within_species_paralog	Euteleostomi
ENSBTAG00000034611	ENSBTAG00000031216	16	4	113	113	96	91.67	within_species_paralog	Bos taurus
ENSBTAG00000020984	ENSBTAG00000006828	2	5	923	1012	866	50.81	within_species_paralog	Euteleostomi
ENSBTAG00000046247	ENSBTAG00000034064	29	X	401	401	377	92.84	within_species_paralog	Bos taurus
ENSBTAG00000023549	ENSBTAG00000024700	26	26	490	490	490	87.55	within_species_paralog	Bos taurus
ENSBTAG00000019199	ENSBTAG00000016093	24	X	152	152	137	64.23	within_species_paralog	Eutheria
ENSBTAG00000018232	ENSBTAG00000038375	12	8	284	284	239	69.46	within_species_paralog	Euteleostomi
ENSBTAG00000019779	ENSBTAG00000018246	X	15	217	217	217	77.88	within_species_paralog	Euteleostomi
ENSBTAG00000017439	ENSBTAG00000017081	5	19	457	463	467	43.47	within_species_paralog	Euteleostomi
ENSBTAG00000021359	ENSBTAG00000001052	23	3	1614	1614	1480	38.65	within_species_paralog	Amniota
ENSBTAG00000000286	ENSBTAG00000002683	5	13	791	791	765	71.9	within_species_paralog	Vertebrata
ENSBTAG00000019159	ENSBTAG00000046943	5	25	91	110	89	53.93	within_species_paralog	Euteleostomi
ENSBTAG00000015026	ENSBTAG00000017976	16	11	1136	1182	1161	54.35	within_species_paralog	Euteleostomi
ENSBTAG00000016713	ENSBTAG00000005100	10	9	361	371	339	52.51	within_species_paralog	Euteleostomi
ENSBTAG00000048240	ENSBTAG00000046745	29	29	311	311	311	93.25	within_species_paralog	Bos taurus
ENSBTAG00000013227	ENSBTAG00000014554	14	13	264	268	276	52.54	within_species_paralog	Euteleostomi
ENSBTAG00000002869	ENSBTAG00000045647	4	3	192	200	190	68.95	within_species_paralog	Euteleostomi
ENSBTAG00000015265	ENSBTAG00000037488	6	15	502	525	522	60.15	within_species_paralog	Theria
ENSBTAG00000006419	ENSBTAG00000022158	18	29	271	271	218	68.81	within_species_paralog	Euteleostomi
ENSBTAG00000006474	ENSBTAG00000004381	11	3	319	319	310	49.68	within_species_paralog	Amniota
ENSBTAG00000037687	ENSBTAG00000002934	23	23	691	691	670	50.15	within_species_paralog	Mammalia
ENSBTAG00000018979	ENSBTAG00000011155	2	11	1069	1186	1081	76.69	within_species_paralog	Vertebrata
ENSBTAG00000027075	ENSBTAG00000003205	21	11	123	123	123	98.37	within_species_paralog	Bos taurus
ENSBTAG00000020872	ENSBTAG00000037735	18	18	337	352	332	41.27	other_paralog	Vertebrata
ENSBTAG00000014550	ENSBTAG00000000925	22	5	350	371	358	48.6	within_species_paralog	Euteleostomi
ENSBTAG00000013316	ENSBTAG00000046760	23	5	1182	1183	1242	49.44	within_species_paralog	Euteleostomi
ENSBTAG00000006135	ENSBTAG00000011632	13	18	125	125	120	83.33	within_species_paralog	Vertebrata
ENSBTAG00000018435	ENSBTAG00000011672	9	9	422	422	413	76.51	within_species_paralog	Euteleostomi
ENSBTAG00000008124	ENSBTAG00000000301	X	2	553	559	559	93.74	within_species_paralog	Cetartiodactyla
ENSBTAG00000047479	ENSBTAG00000047021	9	15	328	328	317	96.53	within_species_paralog	Bos taurus
ENSBTAG00000022227	ENSBTAG00000005522	1	1	264	293	253	54.15	within_species_paralog	Tetrapoda
ENSBTAG00000002112	ENSBTAG00000001592	2	4	276	276	228	73.68	within_species_paralog	Euteleostomi
ENSBTAG00000020761	ENSBTAG00000020311	3	11	912	912	926	59.5	within_species_paralog	Vertebrata
ENSBTAG00000035333	ENSBTAG00000023079	21	21	634	640	641	73.32	within_species_paralog	Bos taurus
ENSBTAG00000033290	ENSBTAG00000045579	4	14	133	133	133	100	within_species_paralog	Bos taurus
ENSBTAG00000018893	ENSBTAG00000001754	3	4	611	611	502	91.43	within_species_paralog	Euteleostomi
ENSBTAG00000005527	ENSBTAG00000003786	18	19	479	479	449	51	within_species_paralog	Euteleostomi
ENSBTAG00000023670	ENSBTAG00000035556	5	1	258	258	224	83.48	within_species_paralog	Bos taurus
ENSBTAG00000003422	ENSBTAG00000012873	13	21	388	404	387	66.41	within_species_paralog	Chordata
ENSBTAG00000005725	ENSBTAG00000020602	27	27	406	407	392	45.66	within_species_paralog	Vertebrata
ENSBTAG00000044208	ENSBTAG00000013863	27	20	367	411	353	64.87	within_species_paralog	Euteleostomi
ENSBTAG00000019494	ENSBTAG00000027930	23	2	217	217	217	97.7	within_species_paralog	Sarcopterygii
ENSBTAG00000048069	ENSBTAG00000048315	7	7	319	319	315	98.1	within_species_paralog	Bos taurus
ENSBTAG00000015460	ENSBTAG00000005812	1	16	640	680	660	54.55	within_species_paralog	Vertebrata
ENSBTAG00000019805	ENSBTAG00000003436	25	19	830	856	860	57.91	within_species_paralog	Euteleostomi
ENSBTAG00000046652	ENSBTAG00000018221	19	19	321	321	314	76.11	within_species_paralog	Theria
ENSBTAG00000022922	ENSBTAG00000022931	13	13	352	352	352	84.66	within_species_paralog	Eutheria
ENSBTAG00000001105	ENSBTAG00000021746	11	6	321	321	314	58.6	within_species_paralog	Euteleostomi
ENSBTAG00000037822	ENSBTAG00000038941	11	11	311	348	310	93.55	within_species_paralog	Bos taurus
ENSBTAG00000004427	ENSBTAG00000001077	5	29	873	877	825	56.97	within_species_paralog	Euteleostomi
ENSBTAG00000038962	ENSBTAG00000014525	22	5	602	631	568	70.07	within_species_paralog	Euteleostomi
ENSBTAG00000016836	ENSBTAG00000017832	2	X	415	438	395	67.85	within_species_paralog	Euteleostomi
ENSBTAG00000010445	ENSBTAG00000006082	3	7	365	365	337	31.45	within_species_paralog	Vertebrata
ENSBTAG00000014340	ENSBTAG00000017834	5	16	381	381	313	57.83	within_species_paralog	Euteleostomi
ENSBTAG00000032017	ENSBTAG00000002912	2	4	425	425	412	41.99	within_species_paralog	Euteleostomi
ENSBTAG00000012100	ENSBTAG00000002739	2	4	594	594	479	71.82	within_species_paralog	Vertebrata
ENSBTAG00000037890	ENSBTAG00000000229	3	3	449	514	456	95.18	within_species_paralog	Bos taurus
ENSBTAG00000021166	ENSBTAG00000013450	16	7	587	587	614	45.44	within_species_paralog	Eutheria
ENSBTAG00000012744	ENSBTAG00000026114	18	3	185	185	177	36.72	within_species_paralog	Bilateria
ENSBTAG00000019780	ENSBTAG00000005946	5	1	863	863	862	60.09	within_species_paralog	Vertebrata
ENSBTAG00000006069	ENSBTAG00000012688	7	20	208	208	183	55.19	within_species_paralog	Chordata
ENSBTAG00000001024	ENSBTAG00000002728	2	9	1628	2112	1759	55.71	within_species_paralog	Euteleostomi
ENSBTAG00000012168	ENSBTAG00000039374	8	12	1110	1110	1095	78.08	within_species_paralog	Mammalia
ENSBTAG00000038190	ENSBTAG00000021922	9	3	429	471	478	45.4	within_species_paralog	Vertebrata
ENSBTAG00000040108	ENSBTAG00000031686	18	18	419	419	418	56.7	within_species_paralog	Eutheria
ENSBTAG00000040357	ENSBTAG00000039904	X	X	621	634	625	85.28	within_species_paralog	Bos taurus
ENSBTAG00000047204	ENSBTAG00000047151	29	29	320	320	294	93.2	within_species_paralog	Bos taurus
ENSBTAG00000000711	ENSBTAG00000019621	14	13	375	384	362	64.92	within_species_paralog	Euteleostomi
ENSBTAG00000015505	ENSBTAG00000015511	29	29	443	444	444	62.39	within_species_paralog	Mammalia
ENSBTAG00000014063	ENSBTAG00000021972	23	20	4624	4731	4631	61.56	within_species_paralog	Chordata
ENSBTAG00000037508	ENSBTAG00000037757	7	13	602	602	586	73.55	within_species_paralog	Vertebrata
ENSBTAG00000015892	ENSBTAG00000033335	1	21	129	129	129	91.47	within_species_paralog	Bos taurus
ENSBTAG00000004300	ENSBTAG00000000900	7	3	803	803	815	59.88	within_species_paralog	Euteleostomi
ENSBTAG00000009888	ENSBTAG00000017287	3	5	238	266	244	38.93	within_species_paralog	Chordata
ENSBTAG00000008858	ENSBTAG00000016501	5	15	439	479	388	54.9	within_species_paralog	Vertebrata
ENSBTAG00000016822	ENSBTAG00000001568	10	7	212	216	205	69.27	within_species_paralog	Euteleostomi
ENSBTAG00000015330	ENSBTAG00000008140	2	2	760	765	774	37.86	within_species_paralog	Tetrapoda
ENSBTAG00000022535	ENSBTAG00000013959	25	19	343	352	321	43.61	within_species_paralog	Euteleostomi
ENSBTAG00000016026	ENSBTAG00000020528	1	25	451	451	438	42.47	within_species_paralog	Euteleostomi
ENSBTAG00000020942	ENSBTAG00000027317	18	13	230	237	217	46.54	within_species_paralog	Euteleostomi
ENSBTAG00000014003	ENSBTAG00000006030	5	16	224	242	245	46.12	within_species_paralog	Euteleostomi
ENSBTAG00000024075	ENSBTAG00000008766	11	2	816	816	717	44.21	within_species_paralog	Vertebrata
ENSBTAG00000016607	ENSBTAG00000010003	11	20	291	291	302	58.28	within_species_paralog	Amniota
ENSBTAG00000012211	ENSBTAG00000045835	4	19	251	270	262	58.02	within_species_paralog	Euteleostomi
ENSBTAG00000013693	ENSBTAG00000010033	3	3	501	502	502	83.67	within_species_paralog	Bos taurus
ENSBTAG00000002586	ENSBTAG00000016462	10	24	647	683	672	61.46	within_species_paralog	Vertebrata
ENSBTAG00000032236	ENSBTAG00000036116	14	14	261	261	261	96.93	within_species_paralog	Bos taurus
ENSBTAG00000027787	ENSBTAG00000019543	18	25	118	118	118	99.15	within_species_paralog	Bos taurus
ENSBTAG00000046872	ENSBTAG00000046242	3	3	312	312	304	89.14	within_species_paralog	Bos taurus
ENSBTAG00000003971	ENSBTAG00000014400	13	2	365	439	367	43.87	within_species_paralog	Vertebrata
ENSBTAG00000011804	ENSBTAG00000013029	5	15	626	629	645	46.05	within_species_paralog	Euteleostomi
ENSBTAG00000016505	ENSBTAG00000020062	25	18	705	706	693	36.65	within_species_paralog	Vertebrata
ENSBTAG00000007499	ENSBTAG00000009389	X	7	472	472	416	96.39	within_species_paralog	Eutheria
ENSBTAG00000002414	ENSBTAG00000000973	3	1	375	379	363	63.91	within_species_paralog	Euteleostomi
ENSBTAG00000007895	ENSBTAG00000014861	11	27	675	681	676	59.47	within_species_paralog	Vertebrata
ENSBTAG00000002048	ENSBTAG00000024492	17	16	514	597	512	66.02	within_species_paralog	Vertebrata
ENSBTAG00000047850	ENSBTAG00000038598	15	15	309	312	302	80.13	within_species_paralog	Eutheria
ENSBTAG00000014975	ENSBTAG00000011226	2	4	1242	1242	1267	57.93	within_species_paralog	Vertebrata
ENSBTAG00000019221	ENSBTAG00000000567	X	X	182	192	194	80.41	within_species_paralog	Bos taurus
ENSBTAG00000005704	ENSBTAG00000005273	11	11	571	582	528	40.34	within_species_paralog	Mammalia
ENSBTAG00000010291	ENSBTAG00000039782	25	25	696	713	724	66.57	within_species_paralog	Eutheria
ENSBTAG00000010188	ENSBTAG00000047604	7	19	317	317	282	44.68	within_species_paralog	Euteleostomi
ENSBTAG00000018658	ENSBTAG00000017999	19	25	1901	1906	2011	43.71	within_species_paralog	Vertebrata
ENSBTAG00000027955	ENSBTAG00000031850	23	23	313	313	313	98.08	within_species_paralog	Bos taurus
ENSBTAG00000026812	ENSBTAG00000038878	2	2	1336	1346	1347	63.18	within_species_paralog	Theria
ENSBTAG00000046439	ENSBTAG00000033841	17	19	317	317	319	74.29	within_species_paralog	Bos taurus
ENSBTAG00000010395	ENSBTAG00000006439	12	X	2074	2093	2079	59.88	within_species_paralog	Euteleostomi
ENSBTAG00000014405	ENSBTAG00000019342	2	4	920	959	866	57.85	within_species_paralog	Vertebrata
ENSBTAG00000004494	ENSBTAG00000009864	5	19	510	533	489	43.56	within_species_paralog	Euteleostomi
ENSBTAG00000006633	ENSBTAG00000047680	18	29	480	480	436	31.19	within_species_paralog	Euteleostomi
ENSBTAG00000005048	ENSBTAG00000010559	19	19	325	325	303	45.54	within_species_paralog	Euteleostomi
ENSBTAG00000004672	ENSBTAG00000003418	15	X	577	583	583	81.13	within_species_paralog	Euteleostomi
ENSBTAG00000045786	ENSBTAG00000014154	5	5	243	245	241	91.7	within_species_paralog	Bos taurus
ENSBTAG00000039973	ENSBTAG00000012212	26	11	512	523	514	52.33	within_species_paralog	Vertebrata
ENSBTAG00000021483	ENSBTAG00000011327	15	3	406	406	381	32.81	within_species_paralog	Euteleostomi
ENSBTAG00000024926	ENSBTAG00000026381	19	25	223	223	197	44.67	within_species_paralog	Euteleostomi
ENSBTAG00000002346	ENSBTAG00000006769	25	3	373	373	357	38.66	within_species_paralog	Chordata
ENSBTAG00000015453	ENSBTAG00000045859	7	7	784	784	775	80.77	within_species_paralog	Eutheria
ENSBTAG00000019084	ENSBTAG00000006599	5	5	348	360	349	41.83	within_species_paralog	Amniota
ENSBTAG00000004129	ENSBTAG00000037811	19	19	99	99	98	57.14	within_species_paralog	Eutheria
ENSBTAG00000022188	ENSBTAG00000003036	29	5	969	1202	987	65.55	within_species_paralog	Vertebrata
ENSBTAG00000046644	ENSBTAG00000009778	29	5	188	189	167	92.81	within_species_paralog	Vertebrata
ENSBTAG00000023941	ENSBTAG00000016514	26	17	475	475	410	49.76	other_paralog	Bilateria
ENSBTAG00000025502	ENSBTAG00000021059	12	X	318	335	324	35.49	within_species_paralog	Euteleostomi
ENSBTAG00000003650	ENSBTAG00000001864	2	8	637	637	657	54.95	within_species_paralog	Euteleostomi
ENSBTAG00000040496	ENSBTAG00000027320	14	13	858	911	913	62.76	within_species_paralog	Euteleostomi
ENSBTAG00000014719	ENSBTAG00000014011	8	10	351	358	345	60.87	within_species_paralog	Vertebrata
ENSBTAG00000012176	ENSBTAG00000013923	18	11	361	383	314	52.87	within_species_paralog	Euteleostomi
ENSBTAG00000021960	ENSBTAG00000018281	20	3	186	209	168	54.76	within_species_paralog	Euteleostomi
ENSBTAG00000045733	ENSBTAG00000046417	7	7	321	321	306	93.14	within_species_paralog	Bos taurus
ENSBTAG00000009156	ENSBTAG00000005657	2	1	79	79	81	65.43	within_species_paralog	Euteleostomi
ENSBTAG00000015258	ENSBTAG00000019244	19	17	398	479	391	48.34	within_species_paralog	Vertebrata
ENSBTAG00000001041	ENSBTAG00000039321	19	19	628	762	628	89.65	within_species_paralog	Bos taurus
ENSBTAG00000008366	ENSBTAG00000006735	19	22	403	419	410	46.34	within_species_paralog	Euteleostomi
ENSBTAG00000015879	ENSBTAG00000004862	5	15	508	508	507	56.8	within_species_paralog	Euteleostomi
ENSBTAG00000013535	ENSBTAG00000023000	16	6	266	329	266	82.33	within_species_paralog	Bos taurus
ENSBTAG00000007304	ENSBTAG00000014393	21	3	500	500	437	63.84	within_species_paralog	Euteleostomi
ENSBTAG00000003401	ENSBTAG00000008032	2	4	407	407	384	90.62	within_species_paralog	Chordata
ENSBTAG00000021798	ENSBTAG00000011628	19	22	1185	1257	1245	50.12	within_species_paralog	Euteleostomi
ENSBTAG00000013055	ENSBTAG00000039813	21	21	251	255	244	88.93	within_species_paralog	Bos taurus
ENSBTAG00000004988	ENSBTAG00000005236	6	15	454	454	367	51.23	within_species_paralog	Vertebrata
ENSBTAG00000014784	ENSBTAG00000006013	22	5	545	558	510	63.14	within_species_paralog	Vertebrata
ENSBTAG00000008500	ENSBTAG00000011995	18	18	263	263	263	78.33	within_species_paralog	Mammalia
ENSBTAG00000038159	ENSBTAG00000010828	21	21	250	251	240	80.83	within_species_paralog	Bos taurus
ENSBTAG00000011548	ENSBTAG00000015821	3	15	773	773	626	62.46	within_species_paralog	Vertebrata
ENSBTAG00000012200	ENSBTAG00000001119	29	19	629	629	581	61.27	within_species_paralog	Euteleostomi
ENSBTAG00000007163	ENSBTAG00000020344	8	3	649	653	641	36.19	within_species_paralog	Vertebrata
ENSBTAG00000018307	ENSBTAG00000006138	22	4	751	792	766	52.09	within_species_paralog	Vertebrata
ENSBTAG00000012508	ENSBTAG00000013678	18	14	553	553	482	48.76	within_species_paralog	Vertebrata
ENSBTAG00000000562	ENSBTAG00000048081	28	3	143	145	143	76.22	within_species_paralog	Eutheria
ENSBTAG00000046741	ENSBTAG00000048166	15	15	321	321	314	94.59	within_species_paralog	Bos taurus
ENSBTAG00000020357	ENSBTAG00000032848	3	20	298	298	298	64.77	within_species_paralog	Euteleostomi
ENSBTAG00000009676	ENSBTAG00000032234	3	12	423	426	422	71.8	within_species_paralog	Vertebrata
ENSBTAG00000004515	ENSBTAG00000023562	28	18	312	336	310	44.19	within_species_paralog	Vertebrata
ENSBTAG00000005691	ENSBTAG00000005198	17	7	155	155	157	52.23	within_species_paralog	Euteleostomi
ENSBTAG00000020527	ENSBTAG00000014093	2	21	452	452	403	70.97	within_species_paralog	Bilateria
ENSBTAG00000006549	ENSBTAG00000045879	9	9	311	316	290	39.66	within_species_paralog	Euteleostomi
ENSBTAG00000014833	ENSBTAG00000025931	3	15	428	490	464	42.24	within_species_paralog	Euteleostomi
ENSBTAG00000013686	ENSBTAG00000015656	17	19	575	575	586	49.66	within_species_paralog	Euteleostomi
ENSBTAG00000021958	ENSBTAG00000027865	20	20	258	258	250	56.8	within_species_paralog	Eutheria
ENSBTAG00000019574	ENSBTAG00000010007	5	23	366	367	347	67.72	within_species_paralog	Euteleostomi
ENSBTAG00000007763	ENSBTAG00000013577	11	18	539	539	472	61.44	within_species_paralog	Vertebrata
ENSBTAG00000003711	ENSBTAG00000020935	11	10	823	870	799	45.31	within_species_paralog	Vertebrata
ENSBTAG00000032798	ENSBTAG00000037959	10	10	309	345	309	90.29	within_species_paralog	Eutheria
ENSBTAG00000038625	ENSBTAG00000037490	3	3	605	629	606	94.72	within_species_paralog	Bos taurus
ENSBTAG00000036154	ENSBTAG00000002859	4	4	347	347	341	66.28	within_species_paralog	Bos taurus
ENSBTAG00000038290	ENSBTAG00000007706	5	5	309	311	309	88.03	within_species_paralog	Eutheria
ENSBTAG00000015249	ENSBTAG00000011879	8	3	369	389	389	53.21	within_species_paralog	Vertebrata
ENSBTAG00000008216	ENSBTAG00000021208	11	14	351	390	322	84.16	within_species_paralog	Vertebrata
ENSBTAG00000008084	ENSBTAG00000002398	18	18	647	647	548	60.04	within_species_paralog	Eutheria
ENSBTAG00000045782	ENSBTAG00000009478	X	7	453	453	370	31.89	within_species_paralog	Euteleostomi
ENSBTAG00000034681	ENSBTAG00000006757	19	18	307	328	287	52.26	within_species_paralog	Euteleostomi
ENSBTAG00000002525	ENSBTAG00000027716	7	15	98	98	98	100	within_species_paralog	Bos taurus
ENSBTAG00000010270	ENSBTAG00000002843	10	10	416	416	416	91.83	within_species_paralog	Bos taurus
ENSBTAG00000003665	ENSBTAG00000004987	22	3	1858	1858	1776	44.03	within_species_paralog	Euteleostomi
ENSBTAG00000004037	ENSBTAG00000012046	3	7	347	347	360	45.83	within_species_paralog	Euteleostomi
ENSBTAG00000012464	ENSBTAG00000004895	6	26	817	821	879	35.72	within_species_paralog	Vertebrata
ENSBTAG00000021880	ENSBTAG00000019462	16	18	523	648	519	56.26	within_species_paralog	Euteleostomi
ENSBTAG00000014932	ENSBTAG00000047161	X	X	557	583	558	61.11	within_species_paralog	Tetrapoda
ENSBTAG00000032022	ENSBTAG00000022278	6	X	156	156	156	100	within_species_paralog	Bos taurus
ENSBTAG00000007357	ENSBTAG00000014661	21	7	882	882	718	71.31	within_species_paralog	Euteleostomi
ENSBTAG00000010622	ENSBTAG00000014027	3	10	729	759	749	41.92	within_species_paralog	Euteleostomi
ENSBTAG00000007602	ENSBTAG00000019929	13	2	1048	1062	1014	48.32	within_species_paralog	Vertebrata
ENSBTAG00000018746	ENSBTAG00000008533	2	4	394	394	321	58.88	within_species_paralog	Vertebrata
ENSBTAG00000004048	ENSBTAG00000005449	5	9	331	353	305	35.08	within_species_paralog	Vertebrata
ENSBTAG00000038562	ENSBTAG00000037577	23	23	315	330	314	94.9	within_species_paralog	Bos taurus
ENSBTAG00000002259	ENSBTAG00000027204	4	4	177	190	174	94.83	within_species_paralog	Bos taurus
ENSBTAG00000005445	ENSBTAG00000019939	3	8	338	355	311	57.23	within_species_paralog	Vertebrata
ENSBTAG00000018596	ENSBTAG00000021553	10	16	1190	1190	1218	52.22	within_species_paralog	Vertebrata
ENSBTAG00000033642	ENSBTAG00000045581	18	18	787	795	795	74.97	within_species_paralog	Bos taurus
ENSBTAG00000020681	ENSBTAG00000019376	12	1	1207	1207	1210	49.75	within_species_paralog	Euteleostomi
ENSBTAG00000039021	ENSBTAG00000038982	8	8	1332	1334	1344	70.91	within_species_paralog	Cetartiodactyla
ENSBTAG00000005997	ENSBTAG00000005653	4	4	1275	1276	1261	72.88	within_species_paralog	Theria
ENSBTAG00000038245	ENSBTAG00000037384	15	15	312	323	311	83.28	within_species_paralog	Laurasiatheria
ENSBTAG00000014349	ENSBTAG00000008131	7	3	293	313	295	46.78	within_species_paralog	Vertebrata
ENSBTAG00000011333	ENSBTAG00000019781	22	2	1539	1540	1584	66.92	within_species_paralog	Vertebrata
ENSBTAG00000016588	ENSBTAG00000011445	25	8	744	744	735	39.59	within_species_paralog	Vertebrata
ENSBTAG00000007437	ENSBTAG00000012601	19	25	447	447	389	41.9	within_species_paralog	Coelomata
ENSBTAG00000046750	ENSBTAG00000047129	7	15	379	379	320	54.69	within_species_paralog	Euteleostomi
ENSBTAG00000030599	ENSBTAG00000013176	10	9	444	444	395	57.97	within_species_paralog	Vertebrata
ENSBTAG00000018160	ENSBTAG00000010229	24	9	3085	3085	3110	45.11	within_species_paralog	Euteleostomi
ENSBTAG00000013343	ENSBTAG00000030507	18	X	176	176	176	93.75	within_species_paralog	Bos taurus
ENSBTAG00000017873	ENSBTAG00000017035	3	18	339	339	337	51.04	within_species_paralog	Vertebrata
ENSBTAG00000011145	ENSBTAG00000031503	4	5	87	87	75	69.33	within_species_paralog	Vertebrata
ENSBTAG00000012437	ENSBTAG00000034601	3	3	312	312	275	71.27	within_species_paralog	Theria
ENSBTAG00000017674	ENSBTAG00000002631	16	5	650	650	582	39.18	within_species_paralog	Sarcopterygii
ENSBTAG00000001186	ENSBTAG00000003910	27	28	443	450	473	41.23	within_species_paralog	Euteleostomi
ENSBTAG00000040126	ENSBTAG00000039483	24	24	988	1041	999	49.55	within_species_paralog	Mammalia
ENSBTAG00000010482	ENSBTAG00000001597	29	17	1318	1318	1313	53.01	within_species_paralog	Vertebrata
ENSBTAG00000011050	ENSBTAG00000021205	8	11	271	289	258	49.61	within_species_paralog	Euteleostomi
ENSBTAG00000000414	ENSBTAG00000046516	7	11	294	365	301	49.17	within_species_paralog	Euteleostomi
ENSBTAG00000012116	ENSBTAG00000008280	13	14	408	455	392	76.53	within_species_paralog	Euteleostomi
ENSBTAG00000003539	ENSBTAG00000006947	20	1	212	218	201	42.29	within_species_paralog	Vertebrata
ENSBTAG00000032518	ENSBTAG00000019456	10	11	444	444	471	47.98	within_species_paralog	Vertebrata
ENSBTAG00000006567	ENSBTAG00000013619	22	2	434	458	410	52.68	within_species_paralog	Euteleostomi
ENSBTAG00000012646	ENSBTAG00000010822	1	20	321	340	311	53.05	within_species_paralog	Euteleostomi
ENSBTAG00000026004	ENSBTAG00000006446	18	8	1280	1291	1267	66.77	within_species_paralog	Vertebrata
ENSBTAG00000038696	ENSBTAG00000011146	7	10	207	207	207	82.13	within_species_paralog	Coelomata
ENSBTAG00000046306	ENSBTAG00000045938	17	17	400	400	373	83.38	within_species_paralog	Bos taurus
ENSBTAG00000032534	ENSBTAG00000020600	17	29	210	215	199	53.27	within_species_paralog	Euteleostomi
ENSBTAG00000046123	ENSBTAG00000003740	X	X	1343	1422	1384	73.27	within_species_paralog	Theria
ENSBTAG00000000099	ENSBTAG00000006987	3	21	387	387	385	52.47	within_species_paralog	Euteleostomi
ENSBTAG00000001599	ENSBTAG00000027074	3	21	683	742	686	63.7	within_species_paralog	Euteleostomi
ENSBTAG00000000297	ENSBTAG00000022954	17	3	320	320	320	95.94	within_species_paralog	Bos taurus
ENSBTAG00000001061	ENSBTAG00000020921	19	25	671	671	576	79.69	within_species_paralog	Euteleostomi
ENSBTAG00000002292	ENSBTAG00000003399	X	17	1052	1078	1041	81.65	within_species_paralog	Vertebrata
ENSBTAG00000008295	ENSBTAG00000002460	25	1	429	429	429	83.92	within_species_paralog	Vertebrata
ENSBTAG00000013779	ENSBTAG00000018732	26	13	657	673	655	62.14	within_species_paralog	Euteleostomi
ENSBTAG00000012886	ENSBTAG00000019618	3	3	311	313	312	77.24	within_species_paralog	Theria
ENSBTAG00000006816	ENSBTAG00000025277	8	7	310	310	305	74.75	within_species_paralog	Vertebrata
ENSBTAG00000009475	ENSBTAG00000019347	13	19	500	531	455	54.73	within_species_paralog	Euteleostomi
ENSBTAG00000005766	ENSBTAG00000012414	18	3	516	586	513	38.21	within_species_paralog	Tetrapoda
ENSBTAG00000007325	ENSBTAG00000016520	25	25	271	271	254	95.67	within_species_paralog	Bos taurus
ENSBTAG00000011598	ENSBTAG00000038272	1	12	369	369	386	48.45	within_species_paralog	Euteleostomi
ENSBTAG00000021046	ENSBTAG00000046348	3	8	388	388	365	88.77	within_species_paralog	Euteleostomi
ENSBTAG00000021851	ENSBTAG00000020547	4	X	245	245	234	48.72	within_species_paralog	Euteleostomi
ENSBTAG00000011384	ENSBTAG00000009968	17	19	556	556	500	57.6	within_species_paralog	Euteleostomi
ENSBTAG00000001463	ENSBTAG00000009279	27	26	1149	1327	1139	80.07	within_species_paralog	Vertebrata
ENSBTAG00000007399	ENSBTAG00000010242	X	12	409	409	397	33.25	within_species_paralog	Euteleostomi
ENSBTAG00000016096	ENSBTAG00000000265	X	22	265	313	281	58.01	within_species_paralog	Euteleostomi
ENSBTAG00000019334	ENSBTAG00000017299	29	21	623	623	618	68.77	within_species_paralog	Vertebrata
ENSBTAG00000024397	ENSBTAG00000047589	7	7	313	334	306	96.08	within_species_paralog	Bos taurus
ENSBTAG00000016887	ENSBTAG00000005491	23	20	208	210	212	54.25	within_species_paralog	Eutheria
ENSBTAG00000017869	ENSBTAG00000022699	4	22	151	178	150	65.33	within_species_paralog	Euteleostomi
ENSBTAG00000008397	ENSBTAG00000009071	7	7	602	624	588	52.72	within_species_paralog	Eutheria
ENSBTAG00000048300	ENSBTAG00000048301	15	15	312	312	312	96.47	within_species_paralog	Bos taurus
ENSBTAG00000012681	ENSBTAG00000007659	10	8	525	525	488	58.61	within_species_paralog	Vertebrata
ENSBTAG00000001807	ENSBTAG00000010439	7	7	646	683	584	35.27	within_species_paralog	Euteleostomi
ENSBTAG00000017613	ENSBTAG00000000195	18	18	465	469	452	54.2	within_species_paralog	Eutheria
ENSBTAG00000047927	ENSBTAG00000047082	7	7	315	315	314	90.13	within_species_paralog	Bos taurus
ENSBTAG00000021099	ENSBTAG00000033721	9	21	317	327	265	40.75	within_species_paralog	Chordata
ENSBTAG00000037662	ENSBTAG00000011012	1	1	285	285	249	69.08	within_species_paralog	Bos taurus
ENSBTAG00000047671	ENSBTAG00000036106	23	23	237	238	237	86.5	within_species_paralog	Bos taurus
ENSBTAG00000025317	ENSBTAG00000031640	23	23	238	238	238	72.69	within_species_paralog	Bos taurus
ENSBTAG00000017015	ENSBTAG00000003802	25	19	490	490	491	50.31	within_species_paralog	Chordata
ENSBTAG00000014949	ENSBTAG00000002604	2	4	462	481	434	61.29	within_species_paralog	Euteleostomi
ENSBTAG00000012781	ENSBTAG00000003559	16	21	1089	1134	1171	47.48	within_species_paralog	Vertebrata
ENSBTAG00000000945	ENSBTAG00000011626	18	1	953	953	898	66.7	within_species_paralog	Vertebrata
ENSBTAG00000008468	ENSBTAG00000016504	4	3	807	898	809	68.11	within_species_paralog	Vertebrata
ENSBTAG00000002297	ENSBTAG00000021808	2	5	484	520	474	70.04	within_species_paralog	Euteleostomi
ENSBTAG00000046003	ENSBTAG00000032456	3	3	130	130	130	100	within_species_paralog	Eutheria
ENSBTAG00000010230	ENSBTAG00000012778	29	16	700	716	704	63.35	within_species_paralog	Euteleostomi
ENSBTAG00000003357	ENSBTAG00000011267	6	1	232	232	232	34.48	within_species_paralog	Euteleostomi
ENSBTAG00000000287	ENSBTAG00000007865	6	7	289	289	274	90.15	within_species_paralog	Euteleostomi
ENSBTAG00000005536	ENSBTAG00000010711	23	5	174	174	174	97.13	within_species_paralog	Bos taurus
ENSBTAG00000000928	ENSBTAG00000021656	19	17	1119	1119	1049	39.37	within_species_paralog	Vertebrata
ENSBTAG00000011698	ENSBTAG00000003147	7	3	1158	1185	1127	46.85	within_species_paralog	Euteleostomi
ENSBTAG00000038180	ENSBTAG00000019385	2	2	2007	2007	2017	86.86	within_species_paralog	Tetrapoda
ENSBTAG00000004085	ENSBTAG00000002058	7	9	204	204	204	70.1	within_species_paralog	Euteleostomi
ENSBTAG00000012708	ENSBTAG00000011423	1	1	405	410	405	36.79	within_species_paralog	Euteleostomi
ENSBTAG00000000033	ENSBTAG00000001092	19	2	241	267	216	43.98	within_species_paralog	Euteleostomi
ENSBTAG00000004039	ENSBTAG00000032083	13	19	714	714	668	45.06	within_species_paralog	Bilateria
ENSBTAG00000010408	ENSBTAG00000017401	16	5	729	729	724	47.24	within_species_paralog	Euteleostomi
ENSBTAG00000038258	ENSBTAG00000030979	17	17	450	450	449	100	within_species_paralog	Theria
ENSBTAG00000011463	ENSBTAG00000011666	X	29	150	182	180	31.11	within_species_paralog	Euteleostomi
ENSBTAG00000018024	ENSBTAG00000012178	27	19	613	613	634	47.79	within_species_paralog	Euteleostomi
ENSBTAG00000036058	ENSBTAG00000009753	X	X	223	262	212	85.38	within_species_paralog	Bos taurus
ENSBTAG00000019096	ENSBTAG00000006876	22	4	490	490	447	58.39	within_species_paralog	Vertebrata
ENSBTAG00000017459	ENSBTAG00000001809	17	X	196	196	183	73.77	within_species_paralog	Eutheria
ENSBTAG00000040477	ENSBTAG00000014734	16	5	1934	1934	1842	71.66	within_species_paralog	Euteleostomi
ENSBTAG00000010568	ENSBTAG00000030282	15	7	594	694	594	34.34	within_species_paralog	Chordata
ENSBTAG00000017504	ENSBTAG00000003935	5	2	308	316	304	51.32	within_species_paralog	Vertebrata
ENSBTAG00000045901	ENSBTAG00000047563	25	25	217	221	221	70.14	within_species_paralog	Theria
ENSBTAG00000034024	ENSBTAG00000038921	25	25	142	142	142	95.77	within_species_paralog	Bos taurus
ENSBTAG00000008520	ENSBTAG00000027442	7	8	420	439	425	63.06	within_species_paralog	Euteleostomi
ENSBTAG00000003179	ENSBTAG00000012706	1	1	263	263	227	81.06	within_species_paralog	Eutheria
ENSBTAG00000048218	ENSBTAG00000047610	11	11	344	344	296	75	within_species_paralog	Eutheria
ENSBTAG00000012851	ENSBTAG00000008117	17	17	660	664	664	75.45	within_species_paralog	Mammalia
ENSBTAG00000013364	ENSBTAG00000003636	26	26	399	405	396	57.83	within_species_paralog	Vertebrata
ENSBTAG00000025848	ENSBTAG00000007480	X	7	213	213	173	61.85	within_species_paralog	Amniota
ENSBTAG00000039255	ENSBTAG00000039820	1	1	225	225	225	52.44	within_species_paralog	Amniota
ENSBTAG00000013882	ENSBTAG00000007939	18	1	213	222	222	34.23	within_species_paralog	Bilateria
ENSBTAG00000005286	ENSBTAG00000007718	13	24	252	252	257	49.03	within_species_paralog	Euteleostomi
ENSBTAG00000030722	ENSBTAG00000019925	7	7	349	349	310	75.81	within_species_paralog	Eutheria
ENSBTAG00000006722	ENSBTAG00000044043	X	27	211	211	183	68.31	within_species_paralog	Euteleostomi
ENSBTAG00000017443	ENSBTAG00000015091	15	15	319	335	307	78.18	within_species_paralog	Bos taurus
ENSBTAG00000046662	ENSBTAG00000006139	29	18	1207	1207	974	45.69	within_species_paralog	Euteleostomi
ENSBTAG00000047137	ENSBTAG00000032687	13	13	153	153	153	70.59	within_species_paralog	Bos taurus
ENSBTAG00000014253	ENSBTAG00000012291	23	5	515	515	518	60.04	within_species_paralog	Euteleostomi
ENSBTAG00000015557	ENSBTAG00000017280	7	7	1661	1674	1673	37.72	within_species_paralog	Euteleostomi
ENSBTAG00000048091	ENSBTAG00000014678	11	11	178	180	161	53.42	within_species_paralog	Eutheria
ENSBTAG00000046451	ENSBTAG00000005345	18	17	178	206	178	85.96	within_species_paralog	Eutheria
ENSBTAG00000003229	ENSBTAG00000048179	19	3	132	140	132	90.15	within_species_paralog	Euteleostomi
ENSBTAG00000015058	ENSBTAG00000021190	13	24	906	906	863	66.16	within_species_paralog	Euteleostomi
ENSBTAG00000016124	ENSBTAG00000019290	23	5	486	486	487	63.86	within_species_paralog	Euteleostomi
ENSBTAG00000020699	ENSBTAG00000019569	5	29	253	253	241	58.92	within_species_paralog	Vertebrata
ENSBTAG00000047312	ENSBTAG00000046995	10	10	159	159	158	90.51	within_species_paralog	Bos taurus
ENSBTAG00000004259	ENSBTAG00000008336	11	2	193	193	193	93.78	within_species_paralog	Amniota
ENSBTAG00000017486	ENSBTAG00000014194	1	13	734	734	713	54.14	within_species_paralog	Vertebrata
ENSBTAG00000003196	ENSBTAG00000012961	26	6	624	624	566	77.92	within_species_paralog	Euteleostomi
ENSBTAG00000039524	ENSBTAG00000037799	5	5	336	336	283	80.92	within_species_paralog	Bos taurus
ENSBTAG00000046820	ENSBTAG00000019701	X	11	125	125	125	86.4	within_species_paralog	Eutheria
ENSBTAG00000038751	ENSBTAG00000031320	X	X	348	348	341	58.36	within_species_paralog	Eutheria
ENSBTAG00000026708	ENSBTAG00000015177	9	29	375	412	409	47.92	within_species_paralog	Euteleostomi
ENSBTAG00000046379	ENSBTAG00000020351	11	7	639	639	513	47.76	within_species_paralog	Vertebrata
ENSBTAG00000003134	ENSBTAG00000000434	1	15	175	175	173	56.07	within_species_paralog	Vertebrata
ENSBTAG00000009861	ENSBTAG00000019155	23	5	508	508	522	48.08	within_species_paralog	Euteleostomi
ENSBTAG00000009161	ENSBTAG00000003079	17	29	471	512	495	30.3	within_species_paralog	Sarcopterygii
ENSBTAG00000048016	ENSBTAG00000038385	4	4	113	113	113	90.27	within_species_paralog	Bos taurus
ENSBTAG00000045659	ENSBTAG00000047185	11	11	113	113	95	52.63	other_paralog	Euteleostomi
ENSBTAG00000038169	ENSBTAG00000039825	29	29	456	456	456	76.75	within_species_paralog	Bos taurus
ENSBTAG00000037550	ENSBTAG00000038660	X	X	151	151	151	92.72	within_species_paralog	Bos taurus
ENSBTAG00000040564	ENSBTAG00000039440	10	19	63	63	63	100	within_species_paralog	Bos taurus
ENSBTAG00000002970	ENSBTAG00000008993	12	X	896	896	904	66.04	within_species_paralog	Euteleostomi
ENSBTAG00000019015	ENSBTAG00000019018	29	11	146	146	146	97.26	within_species_paralog	Bos taurus
ENSBTAG00000024934	ENSBTAG00000024915	19	19	184	185	172	88.37	within_species_paralog	Bos taurus
ENSBTAG00000002348	ENSBTAG00000004884	6	11	1122	1122	1120	60.36	within_species_paralog	Vertebrata
ENSBTAG00000037924	ENSBTAG00000039807	10	10	115	131	105	78.1	within_species_paralog	Bos taurus
ENSBTAG00000014233	ENSBTAG00000039130	1	7	552	552	548	97.81	within_species_paralog	Bos taurus
ENSBTAG00000039120	ENSBTAG00000025068	10	10	323	323	297	94.28	within_species_paralog	Bos taurus
ENSBTAG00000015670	ENSBTAG00000010191	X	29	544	544	525	80.57	within_species_paralog	Euteleostomi
ENSBTAG00000031759	ENSBTAG00000031761	23	23	136	136	136	100	within_species_paralog	Eutheria
ENSBTAG00000047871	ENSBTAG00000025720	3	13	358	390	371	79.51	within_species_paralog	Bos taurus
ENSBTAG00000039372	ENSBTAG00000001730	7	11	254	277	227	34.8	within_species_paralog	Coelomata
ENSBTAG00000004613	ENSBTAG00000005165	27	28	542	542	512	58.4	within_species_paralog	Euteleostomi
ENSBTAG00000016081	ENSBTAG00000002549	2	2	110	110	110	88.18	within_species_paralog	Bos taurus
ENSBTAG00000047246	ENSBTAG00000048223	15	15	315	315	315	86.03	within_species_paralog	Bos taurus
ENSBTAG00000006045	ENSBTAG00000016575	19	25	489	510	443	49.21	within_species_paralog	Bilateria
ENSBTAG00000009599	ENSBTAG00000038440	11	11	183	183	160	40	within_species_paralog	Eutheria
ENSBTAG00000023187	ENSBTAG00000033671	12	5	318	318	294	88.78	within_species_paralog	Bos taurus
ENSBTAG00000004280	ENSBTAG00000037686	X	X	465	465	459	45.97	within_species_paralog	Euteleostomi
ENSBTAG00000008232	ENSBTAG00000015537	11	16	1111	1196	1166	57.12	within_species_paralog	Chordata
ENSBTAG00000002955	ENSBTAG00000018960	28	28	573	573	492	54.07	other_paralog	Tetrapoda
ENSBTAG00000002166	ENSBTAG00000012918	23	23	242	244	245	62.04	within_species_paralog	Eutheria
ENSBTAG00000038189	ENSBTAG00000040296	16	11	349	361	331	70.39	within_species_paralog	Euteleostomi
ENSBTAG00000044059	ENSBTAG00000015252	15	6	479	479	453	55.63	within_species_paralog	Euteleostomi
ENSBTAG00000026924	ENSBTAG00000027889	15	15	323	323	323	84.83	within_species_paralog	Bos taurus
ENSBTAG00000002428	ENSBTAG00000007836	6	28	289	327	268	65.67	within_species_paralog	Euteleostomi
ENSBTAG00000011256	ENSBTAG00000014655	2	5	1043	1136	1128	53.81	within_species_paralog	Euteleostomi
ENSBTAG00000047644	ENSBTAG00000048019	23	23	311	311	304	91.78	within_species_paralog	Bos taurus
ENSBTAG00000015805	ENSBTAG00000018225	10	18	1797	1808	1848	47.89	within_species_paralog	Euteleostomi
ENSBTAG00000010979	ENSBTAG00000014038	7	6	569	591	586	41.64	within_species_paralog	Vertebrata
ENSBTAG00000039534	ENSBTAG00000038608	23	23	318	318	309	75.73	within_species_paralog	Theria
ENSBTAG00000020813	ENSBTAG00000046375	13	13	124	124	123	89.43	within_species_paralog	Bos taurus
ENSBTAG00000008389	ENSBTAG00000019532	26	27	484	487	479	56.99	within_species_paralog	Euteleostomi
ENSBTAG00000015368	ENSBTAG00000008320	19	17	356	379	348	78.16	within_species_paralog	Euteleostomi
ENSBTAG00000047515	ENSBTAG00000046225	19	19	98	98	98	98.98	within_species_paralog	Bos taurus
ENSBTAG00000047736	ENSBTAG00000047558	23	23	312	312	312	94.23	within_species_paralog	Bos taurus
ENSBTAG00000000695	ENSBTAG00000004271	8	3	983	1142	1027	42.26	within_species_paralog	Euteleostomi
ENSBTAG00000008465	ENSBTAG00000012053	15	15	583	583	480	53.12	within_species_paralog	Mammalia
ENSBTAG00000008175	ENSBTAG00000039287	25	3	524	524	422	48.58	within_species_paralog	Eutheria
ENSBTAG00000014208	ENSBTAG00000011704	1	13	110	110	110	95.45	within_species_paralog	Eutheria
ENSBTAG00000033140	ENSBTAG00000017882	27	1	257	259	222	51.8	within_species_paralog	Euteleostomi
ENSBTAG00000003299	ENSBTAG00000006645	X	12	341	370	297	57.91	within_species_paralog	Euteleostomi
ENSBTAG00000025212	ENSBTAG00000018847	7	7	509	509	473	77.17	within_species_paralog	Mammalia
ENSBTAG00000009358	ENSBTAG00000020407	18	14	758	758	746	57.37	within_species_paralog	Vertebrata
ENSBTAG00000010065	ENSBTAG00000009405	X	12	981	981	804	76.62	within_species_paralog	Euteleostomi
ENSBTAG00000020237	ENSBTAG00000013282	5	2	266	275	277	59.93	within_species_paralog	Euteleostomi
ENSBTAG00000047706	ENSBTAG00000025211	27	12	233	283	229	59.83	within_species_paralog	Euteleostomi
ENSBTAG00000018463	ENSBTAG00000005353	13	2	470	470	464	61.21	within_species_paralog	Euteleostomi
ENSBTAG00000018033	ENSBTAG00000006499	13	19	416	416	399	77.44	within_species_paralog	Chordata
ENSBTAG00000007173	ENSBTAG00000002804	6	7	1103	1103	1032	45.35	within_species_paralog	Euteleostomi
ENSBTAG00000013628	ENSBTAG00000010284	7	6	497	497	431	67.75	within_species_paralog	Euteleostomi
ENSBTAG00000007932	ENSBTAG00000020034	13	14	512	524	512	71.68	within_species_paralog	Euteleostomi
ENSBTAG00000009707	ENSBTAG00000021916	2	19	193	193	162	72.22	within_species_paralog	Chordata
ENSBTAG00000000742	ENSBTAG00000018945	1	15	960	960	824	43.2	within_species_paralog	Vertebrata
ENSBTAG00000002350	ENSBTAG00000010989	7	20	724	724	734	58.17	within_species_paralog	Euteleostomi
ENSBTAG00000034917	ENSBTAG00000046163	7	7	320	320	306	90.2	within_species_paralog	Bos taurus
ENSBTAG00000002824	ENSBTAG00000039426	18	18	466	481	496	66.73	within_species_paralog	Eutheria
ENSBTAG00000047934	ENSBTAG00000048043	29	29	311	311	310	87.74	within_species_paralog	Eutheria
ENSBTAG00000018831	ENSBTAG00000033367	17	9	341	350	349	38.97	within_species_paralog	Vertebrata
ENSBTAG00000009340	ENSBTAG00000032024	12	9	491	499	510	64.51	within_species_paralog	Chordata
ENSBTAG00000004660	ENSBTAG00000032893	5	13	519	546	545	86.24	within_species_paralog	Bos taurus
ENSBTAG00000001601	ENSBTAG00000017056	10	3	526	531	517	70.02	within_species_paralog	Vertebrata
ENSBTAG00000004104	ENSBTAG00000004742	23	1	453	499	512	59.38	within_species_paralog	Vertebrata
ENSBTAG00000005717	ENSBTAG00000005719	3	3	266	273	225	66.67	within_species_paralog	Tetrapoda
ENSBTAG00000004010	ENSBTAG00000018303	8	16	1791	1791	1508	46.95	within_species_paralog	Vertebrata
ENSBTAG00000020026	ENSBTAG00000017169	3	14	235	253	253	84.58	within_species_paralog	Eutheria
ENSBTAG00000031696	ENSBTAG00000024815	2	1	1092	1092	1018	67.78	within_species_paralog	Vertebrata
ENSBTAG00000012192	ENSBTAG00000038652	5	5	321	327	318	82.08	within_species_paralog	Bos taurus
ENSBTAG00000007415	ENSBTAG00000046544	10	18	529	529	494	67.81	within_species_paralog	Vertebrata
ENSBTAG00000026148	ENSBTAG00000003528	7	7	658	816	660	90.91	within_species_paralog	Bos taurus
ENSBTAG00000002520	ENSBTAG00000008937	15	13	397	486	404	77.97	within_species_paralog	Euteleostomi
ENSBTAG00000014269	ENSBTAG00000010956	17	6	478	506	467	34.48	within_species_paralog	Coelomata
ENSBTAG00000030977	ENSBTAG00000012987	19	17	1055	1055	1075	51.35	within_species_paralog	Euteleostomi
ENSBTAG00000045670	ENSBTAG00000007849	29	29	119	140	121	84.3	within_species_paralog	Bos taurus
ENSBTAG00000010283	ENSBTAG00000010715	7	3	423	423	385	71.69	within_species_paralog	Bos taurus
ENSBTAG00000011490	ENSBTAG00000006777	19	19	247	264	227	30.4	within_species_paralog	Vertebrata
ENSBTAG00000035006	ENSBTAG00000020033	15	15	314	314	314	94.27	within_species_paralog	Bos taurus
ENSBTAG00000011171	ENSBTAG00000020944	24	18	2529	2609	2598	44.46	within_species_paralog	Euteleostomi
ENSBTAG00000010803	ENSBTAG00000009598	16	X	614	651	609	67.65	within_species_paralog	Eutheria
ENSBTAG00000008612	ENSBTAG00000037743	5	5	371	394	371	92.18	within_species_paralog	Bos taurus
ENSBTAG00000035744	ENSBTAG00000037421	23	23	545	546	553	51.54	within_species_paralog	Eutheria
ENSBTAG00000009668	ENSBTAG00000004676	5	25	414	414	401	62.09	within_species_paralog	Vertebrata
ENSBTAG00000046923	ENSBTAG00000037666	15	15	300	313	300	97.67	within_species_paralog	Bos taurus
ENSBTAG00000035241	ENSBTAG00000022663	7	7	319	337	314	81.21	within_species_paralog	Bos taurus
ENSBTAG00000048296	ENSBTAG00000047861	X	X	103	103	102	94.12	within_species_paralog	Coelomata
ENSBTAG00000000731	ENSBTAG00000002737	19	25	550	574	534	56.37	within_species_paralog	Vertebrata
ENSBTAG00000005967	ENSBTAG00000021087	23	10	1742	1756	1764	47.45	within_species_paralog	Chordata
ENSBTAG00000006231	ENSBTAG00000009105	21	7	678	707	665	50.83	within_species_paralog	Vertebrata
ENSBTAG00000039901	ENSBTAG00000038472	23	23	332	332	307	88.93	within_species_paralog	Eutheria
ENSBTAG00000000671	ENSBTAG00000009374	22	10	580	580	507	34.32	within_species_paralog	Bilateria
ENSBTAG00000010026	ENSBTAG00000010660	22	5	2061	2183	2106	63.53	within_species_paralog	Vertebrata
ENSBTAG00000003669	ENSBTAG00000015462	8	21	1010	1010	914	40.92	within_species_paralog	Vertebrata
ENSBTAG00000021067	ENSBTAG00000048041	26	11	377	377	377	81.17	within_species_paralog	Euteleostomi
ENSBTAG00000017830	ENSBTAG00000005180	5	2	403	407	358	72.91	within_species_paralog	Euteleostomi
ENSBTAG00000005096	ENSBTAG00000014878	9	18	80	83	77	58.44	within_species_paralog	Vertebrata
ENSBTAG00000009021	ENSBTAG00000009124	11	29	392	392	346	52.31	within_species_paralog	Euteleostomi
ENSBTAG00000032873	ENSBTAG00000045492	10	10	148	148	144	72.92	within_species_paralog	Bos taurus
ENSBTAG00000011215	ENSBTAG00000018255	18	10	892	911	882	86.51	within_species_paralog	Euteleostomi
ENSBTAG00000045922	ENSBTAG00000045816	5	5	311	322	308	99.68	within_species_paralog	Bos taurus
ENSBTAG00000046358	ENSBTAG00000017125	14	3	645	645	649	77.04	within_species_paralog	Vertebrata
ENSBTAG00000019579	ENSBTAG00000010955	29	6	510	510	475	92	within_species_paralog	Bos taurus
ENSBTAG00000031134	ENSBTAG00000004077	17	25	247	247	220	86.82	within_species_paralog	Euteleostomi
ENSBTAG00000039884	ENSBTAG00000040609	10	10	321	321	310	95.48	within_species_paralog	Bos taurus
ENSBTAG00000017282	ENSBTAG00000013183	6	7	398	505	432	47.92	within_species_paralog	Euteleostomi
ENSBTAG00000008656	ENSBTAG00000039823	12	12	680	680	674	87.69	within_species_paralog	Eutheria
ENSBTAG00000019529	ENSBTAG00000025428	12	12	1193	1193	1047	57.31	within_species_paralog	Euteleostomi
ENSBTAG00000033510	ENSBTAG00000033529	15	15	215	215	204	30.39	within_species_paralog	Euteleostomi
ENSBTAG00000000505	ENSBTAG00000036101	3	11	425	455	414	52.66	within_species_paralog	Euteleostomi
ENSBTAG00000015580	ENSBTAG00000003532	10	8	774	774	775	81.94	within_species_paralog	Vertebrata
ENSBTAG00000003943	ENSBTAG00000002451	8	3	571	571	551	54.45	within_species_paralog	Euteleostomi
ENSBTAG00000021684	ENSBTAG00000017945	X	X	378	378	378	91.8	within_species_paralog	Bos taurus
ENSBTAG00000009435	ENSBTAG00000021747	3	14	989	1016	1026	43.86	within_species_paralog	Euteleostomi
ENSBTAG00000014262	ENSBTAG00000006049	4	2	452	452	406	71.92	within_species_paralog	Euteleostomi
ENSBTAG00000026481	ENSBTAG00000004305	16	16	202	202	179	55.87	within_species_paralog	Amniota
ENSBTAG00000001392	ENSBTAG00000011720	5	5	317	317	320	67.19	within_species_paralog	Eutheria
ENSBTAG00000039785	ENSBTAG00000038643	10	10	324	324	312	71.79	within_species_paralog	Theria
ENSBTAG00000043981	ENSBTAG00000021337	15	5	1840	1849	1869	57.46	within_species_paralog	Vertebrata
ENSBTAG00000009915	ENSBTAG00000019180	29	18	968	968	920	82.5	within_species_paralog	Euteleostomi
ENSBTAG00000045606	ENSBTAG00000037424	19	19	325	325	302	91.39	within_species_paralog	Bos taurus
ENSBTAG00000002714	ENSBTAG00000013016	4	3	354	354	354	94.07	within_species_paralog	Sarcopterygii
ENSBTAG00000039186	ENSBTAG00000012090	11	11	368	368	295	64.75	within_species_paralog	Eutheria
ENSBTAG00000045666	ENSBTAG00000047333	22	20	330	330	312	96.15	within_species_paralog	Bos taurus
ENSBTAG00000020223	ENSBTAG00000011500	3	3	431	431	358	68.99	within_species_paralog	Euteleostomi
ENSBTAG00000047498	ENSBTAG00000046853	15	15	313	313	313	94.57	within_species_paralog	Bos taurus
ENSBTAG00000019980	ENSBTAG00000013636	4	15	1101	1101	935	54.65	within_species_paralog	Vertebrata
ENSBTAG00000013491	ENSBTAG00000015764	21	18	818	823	835	53.41	within_species_paralog	Euteleostomi
ENSBTAG00000006080	ENSBTAG00000002347	7	7	1329	1571	1273	59.62	within_species_paralog	Vertebrata
ENSBTAG00000013178	ENSBTAG00000004118	X	22	647	647	567	62.43	within_species_paralog	Vertebrata
ENSBTAG00000009191	ENSBTAG00000045931	27	X	368	368	317	64.04	within_species_paralog	Euteleostomi
ENSBTAG00000002642	ENSBTAG00000003797	23	23	493	493	478	53.56	within_species_paralog	Eutheria
ENSBTAG00000016485	ENSBTAG00000001310	4	22	348	349	327	44.34	within_species_paralog	Vertebrata
ENSBTAG00000008564	ENSBTAG00000001448	15	4	263	263	254	49.21	within_species_paralog	Amniota
ENSBTAG00000048307	ENSBTAG00000038161	15	15	317	323	308	89.61	within_species_paralog	Bos taurus
ENSBTAG00000021224	ENSBTAG00000012648	20	3	995	1009	998	77.45	within_species_paralog	Euteleostomi
ENSBTAG00000004303	ENSBTAG00000004860	10	7	635	635	621	51.21	within_species_paralog	Euteleostomi
ENSBTAG00000006068	ENSBTAG00000015896	7	3	855	951	860	47.79	within_species_paralog	Euteleostomi
ENSBTAG00000032106	ENSBTAG00000027635	26	27	264	272	248	59.27	within_species_paralog	Euteleostomi
ENSBTAG00000038797	ENSBTAG00000026944	18	18	502	502	496	84.07	within_species_paralog	Bos taurus
ENSBTAG00000017913	ENSBTAG00000010934	26	13	368	368	338	34.91	within_species_paralog	Bilateria
ENSBTAG00000014305	ENSBTAG00000035631	29	29	310	315	310	70.65	within_species_paralog	Eutheria
ENSBTAG00000017174	ENSBTAG00000004770	22	19	1834	1834	1847	49.21	other_paralog	Bilateria
ENSBTAG00000018495	ENSBTAG00000002518	27	6	366	366	343	38.78	within_species_paralog	Bilateria
ENSBTAG00000011914	ENSBTAG00000026966	15	5	435	449	454	38.11	within_species_paralog	Vertebrata
ENSBTAG00000045699	ENSBTAG00000014182	28	7	906	906	895	60.11	within_species_paralog	Vertebrata
ENSBTAG00000009302	ENSBTAG00000020035	23	1	197	197	197	62.44	within_species_paralog	Euteleostomi
ENSBTAG00000016574	ENSBTAG00000017751	25	19	484	484	443	52.37	within_species_paralog	Euteleostomi
ENSBTAG00000003506	ENSBTAG00000007111	4	2	488	490	438	57.76	within_species_paralog	Euteleostomi
ENSBTAG00000014931	ENSBTAG00000004126	5	1	270	270	224	41.07	within_species_paralog	Vertebrata
ENSBTAG00000026266	ENSBTAG00000016024	24	24	172	172	172	97.09	within_species_paralog	Theria
ENSBTAG00000048112	ENSBTAG00000012023	10	1	137	146	130	48.46	within_species_paralog	Vertebrata
ENSBTAG00000016784	ENSBTAG00000020802	2	22	3432	4024	3470	58.41	within_species_paralog	Coelomata
ENSBTAG00000000682	ENSBTAG00000012450	7	17	1486	1612	1488	64.58	within_species_paralog	Euteleostomi
ENSBTAG00000032761	ENSBTAG00000007044	26	26	345	345	334	45.81	within_species_paralog	Euteleostomi
ENSBTAG00000032152	ENSBTAG00000015065	5	1	829	829	784	32.65	within_species_paralog	Euteleostomi
ENSBTAG00000014838	ENSBTAG00000016882	15	28	327	336	328	67.38	within_species_paralog	Vertebrata
ENSBTAG00000039415	ENSBTAG00000013387	10	13	224	224	207	66.18	within_species_paralog	Vertebrata
ENSBTAG00000012991	ENSBTAG00000013493	8	10	314	323	279	62.37	within_species_paralog	Euteleostomi
ENSBTAG00000016762	ENSBTAG00000003773	2	4	679	679	646	78.79	within_species_paralog	Sarcopterygii
ENSBTAG00000017135	ENSBTAG00000021035	3	3	334	334	332	55.72	within_species_paralog	Euteleostomi
ENSBTAG00000014068	ENSBTAG00000006267	27	10	275	284	286	74.83	within_species_paralog	Bos taurus
ENSBTAG00000002238	ENSBTAG00000004318	29	26	181	184	179	54.19	within_species_paralog	Bilateria
ENSBTAG00000009069	ENSBTAG00000037458	7	7	328	328	315	90.79	within_species_paralog	Bos taurus
ENSBTAG00000038214	ENSBTAG00000008635	6	25	295	309	281	58.72	within_species_paralog	Amniota
ENSBTAG00000000838	ENSBTAG00000017469	21	11	1877	2028	1850	48.59	within_species_paralog	Chordata
ENSBTAG00000014056	ENSBTAG00000003130	27	21	482	494	469	66.31	within_species_paralog	Euteleostomi
ENSBTAG00000005316	ENSBTAG00000012125	13	X	447	447	444	87.39	within_species_paralog	Vertebrata
ENSBTAG00000004602	ENSBTAG00000009059	7	6	325	325	330	62.12	within_species_paralog	Euteleostomi
ENSBTAG00000037526	ENSBTAG00000000071	14	14	132	132	131	65.65	within_species_paralog	Amniota
ENSBTAG00000004736	ENSBTAG00000003707	19	19	217	217	216	58.33	within_species_paralog	Bilateria
ENSBTAG00000032256	ENSBTAG00000032262	15	15	322	322	267	98.13	within_species_paralog	Bos taurus
ENSBTAG00000011795	ENSBTAG00000013912	22	5	497	577	487	72.07	within_species_paralog	Vertebrata
ENSBTAG00000038235	ENSBTAG00000020936	4	18	1013	1013	935	34.44	within_species_paralog	Euteleostomi
ENSBTAG00000021183	ENSBTAG00000005700	28	10	1081	1081	1095	50.05	within_species_paralog	Vertebrata
ENSBTAG00000033453	ENSBTAG00000003867	23	2	369	389	349	71.06	within_species_paralog	Bos taurus
ENSBTAG00000047496	ENSBTAG00000004243	3	14	230	230	229	92.14	within_species_paralog	Bos taurus
ENSBTAG00000003217	ENSBTAG00000009219	3	1	437	437	437	46.45	within_species_paralog	Euteleostomi
ENSBTAG00000023125	ENSBTAG00000032276	15	15	313	319	313	88.82	within_species_paralog	Eutheria
ENSBTAG00000019707	ENSBTAG00000017243	22	13	443	480	486	63.17	within_species_paralog	Euteleostomi
ENSBTAG00000015663	ENSBTAG00000024361	29	4	437	543	503	51.49	within_species_paralog	Eutheria
ENSBTAG00000031762	ENSBTAG00000030504	23	5	103	103	103	100	within_species_paralog	Euteleostomi
ENSBTAG00000013766	ENSBTAG00000030922	18	18	445	465	402	44.53	within_species_paralog	Amniota
ENSBTAG00000023192	ENSBTAG00000012171	5	2	364	364	364	99.18	within_species_paralog	Bos taurus
ENSBTAG00000013587	ENSBTAG00000006353	24	18	149	149	136	40.44	within_species_paralog	Vertebrata
ENSBTAG00000012376	ENSBTAG00000008292	2	24	119	120	96	97.92	within_species_paralog	Euteleostomi
ENSBTAG00000006541	ENSBTAG00000001398	25	17	1015	1015	992	80.85	within_species_paralog	Bilateria
ENSBTAG00000017151	ENSBTAG00000047876	7	6	1319	1319	1224	36.68	within_species_paralog	Euteleostomi
ENSBTAG00000019426	ENSBTAG00000014167	17	15	295	323	294	73.13	within_species_paralog	Euteleostomi
ENSBTAG00000046293	ENSBTAG00000006903	3	3	698	727	681	91.63	within_species_paralog	Bos taurus
ENSBTAG00000003634	ENSBTAG00000027630	26	6	135	135	110	53.64	within_species_paralog	Vertebrata
ENSBTAG00000006339	ENSBTAG00000018768	23	1	101	101	101	87.13	within_species_paralog	Eutheria
ENSBTAG00000011912	ENSBTAG00000003752	11	3	477	477	418	67.46	within_species_paralog	Vertebrata
ENSBTAG00000011305	ENSBTAG00000010015	1	25	299	299	271	54.24	within_species_paralog	Amniota
ENSBTAG00000035785	ENSBTAG00000045883	10	10	159	159	158	92.41	within_species_paralog	Bos taurus
ENSBTAG00000020338	ENSBTAG00000008184	19	25	530	531	532	79.14	within_species_paralog	Mammalia
ENSBTAG00000025652	ENSBTAG00000015288	7	3	460	512	415	59.76	within_species_paralog	Euteleostomi
ENSBTAG00000013166	ENSBTAG00000021120	16	11	490	490	443	30.25	within_species_paralog	Chordata
ENSBTAG00000017629	ENSBTAG00000018400	2	21	323	323	285	97.19	within_species_paralog	Bos taurus
ENSBTAG00000000564	ENSBTAG00000005711	20	6	185	185	167	57.49	within_species_paralog	Euteleostomi
ENSBTAG00000018646	ENSBTAG00000010620	8	11	513	513	485	86.6	within_species_paralog	Euteleostomi
ENSBTAG00000005828	ENSBTAG00000003166	11	18	890	975	830	44.22	within_species_paralog	Vertebrata
ENSBTAG00000025868	ENSBTAG00000003667	8	10	2541	2550	2543	76.21	within_species_paralog	Vertebrata
ENSBTAG00000026309	ENSBTAG00000015334	14	14	873	873	751	42.61	within_species_paralog	Euteleostomi
ENSBTAG00000045555	ENSBTAG00000046631	13	13	147	147	147	100	within_species_paralog	Bos taurus
ENSBTAG00000003727	ENSBTAG00000000322	X	23	637	637	594	35.35	within_species_paralog	Euteleostomi
ENSBTAG00000019322	ENSBTAG00000018872	26	7	612	612	533	33.58	within_species_paralog	Euteleostomi
ENSBTAG00000000042	ENSBTAG00000005835	19	16	320	320	320	86.88	within_species_paralog	Theria
ENSBTAG00000005425	ENSBTAG00000047944	8	13	403	442	451	45.01	within_species_paralog	Euteleostomi
ENSBTAG00000027241	ENSBTAG00000047016	7	7	311	312	305	87.21	within_species_paralog	Bos taurus
ENSBTAG00000005085	ENSBTAG00000018267	2	11	366	366	321	65.11	within_species_paralog	Vertebrata
ENSBTAG00000011314	ENSBTAG00000007135	11	11	172	175	173	70.52	within_species_paralog	Bos taurus
ENSBTAG00000014371	ENSBTAG00000020539	4	2	775	775	792	56.31	within_species_paralog	Mammalia
ENSBTAG00000038983	ENSBTAG00000040171	23	23	312	312	310	98.39	within_species_paralog	Bos taurus
ENSBTAG00000037375	ENSBTAG00000039341	18	18	350	350	350	90.29	within_species_paralog	Bos taurus
ENSBTAG00000045991	ENSBTAG00000001794	1	7	105	105	94	92.55	within_species_paralog	Bos taurus
ENSBTAG00000005606	ENSBTAG00000025009	5	19	250	263	278	47.48	within_species_paralog	Euteleostomi
ENSBTAG00000011262	ENSBTAG00000015866	18	18	507	549	512	50.2	other_paralog	Eutheria
ENSBTAG00000014748	ENSBTAG00000039152	5	5	309	309	305	73.44	within_species_paralog	Eutheria
ENSBTAG00000030444	ENSBTAG00000037710	18	18	451	543	453	58.28	within_species_paralog	Eutheria
ENSBTAG00000000021	ENSBTAG00000045993	5	10	185	194	193	85.49	within_species_paralog	Bos taurus
ENSBTAG00000006221	ENSBTAG00000005170	18	18	525	546	465	30.54	within_species_paralog	Euteleostomi
ENSBTAG00000012444	ENSBTAG00000003836	26	7	906	917	871	43.74	within_species_paralog	Vertebrata
ENSBTAG00000018765	ENSBTAG00000005021	1	20	977	1096	977	60.39	within_species_paralog	Vertebrata
ENSBTAG00000011382	ENSBTAG00000013479	19	25	382	382	357	51.54	within_species_paralog	Euteleostomi
ENSBTAG00000000231	ENSBTAG00000002081	28	6	502	532	491	73.73	within_species_paralog	Euteleostomi
ENSBTAG00000031355	ENSBTAG00000019428	22	22	355	361	322	76.09	within_species_paralog	Bos taurus
ENSBTAG00000039856	ENSBTAG00000046144	27	27	62	64	62	85.48	within_species_paralog	Bos taurus
ENSBTAG00000008135	ENSBTAG00000014133	10	1	113	113	110	64.55	within_species_paralog	Bos taurus
ENSBTAG00000008812	ENSBTAG00000016306	13	1	133	133	126	83.33	within_species_paralog	Eutheria
ENSBTAG00000006063	ENSBTAG00000001627	13	2	119	120	120	96.67	within_species_paralog	Bos taurus
ENSBTAG00000019289	ENSBTAG00000016525	20	20	1172	1179	1184	39.61	within_species_paralog	Euteleostomi
ENSBTAG00000002014	ENSBTAG00000025358	10	7	519	519	453	65.12	within_species_paralog	Vertebrata
ENSBTAG00000022395	ENSBTAG00000022394	29	29	130	130	130	98.46	within_species_paralog	Bos taurus
ENSBTAG00000013855	ENSBTAG00000012561	19	2	153	153	153	84.31	within_species_paralog	Vertebrata
ENSBTAG00000045618	ENSBTAG00000047465	10	10	310	311	308	97.08	within_species_paralog	Bos taurus
ENSBTAG00000020305	ENSBTAG00000002837	11	11	270	333	270	71.48	within_species_paralog	Amniota
ENSBTAG00000014831	ENSBTAG00000010606	26	27	284	318	308	41.56	within_species_paralog	Euteleostomi
ENSBTAG00000016167	ENSBTAG00000014312	11	10	558	583	493	71.4	within_species_paralog	Coelomata
ENSBTAG00000045758	ENSBTAG00000047258	10	10	121	121	121	89.26	within_species_paralog	Bos taurus
ENSBTAG00000018704	ENSBTAG00000034346	1	15	229	252	251	43.82	within_species_paralog	Euteleostomi
ENSBTAG00000033096	ENSBTAG00000024611	29	29	375	376	376	86.17	within_species_paralog	Bos taurus
ENSBTAG00000018084	ENSBTAG00000014417	17	25	330	330	292	64.38	within_species_paralog	Euteleostomi
ENSBTAG00000030463	ENSBTAG00000030466	5	5	310	310	300	78.33	within_species_paralog	Bos taurus
ENSBTAG00000001299	ENSBTAG00000005287	14	14	500	505	498	38.15	within_species_paralog	Vertebrata
ENSBTAG00000010236	ENSBTAG00000007969	10	22	222	222	180	46.67	within_species_paralog	Euteleostomi
ENSBTAG00000037600	ENSBTAG00000020733	8	25	130	130	130	100	within_species_paralog	Theria
ENSBTAG00000016896	ENSBTAG00000015105	18	4	406	406	421	39.9	within_species_paralog	Euteleostomi
ENSBTAG00000007206	ENSBTAG00000020964	4	3	837	837	804	71.77	within_species_paralog	Euteleostomi
ENSBTAG00000015876	ENSBTAG00000047687	15	9	290	308	306	82.03	within_species_paralog	Bos taurus
ENSBTAG00000004241	ENSBTAG00000010184	2	19	357	357	353	51.27	within_species_paralog	Euteleostomi
ENSBTAG00000008884	ENSBTAG00000003908	11	13	268	268	258	65.89	within_species_paralog	Vertebrata
ENSBTAG00000020540	ENSBTAG00000009049	2	5	357	360	348	52.59	within_species_paralog	Chordata
ENSBTAG00000036258	ENSBTAG00000048173	2	X	68	71	65	66.15	within_species_paralog	Eutheria
ENSBTAG00000022613	ENSBTAG00000023823	4	11	105	105	105	100	within_species_paralog	Cetartiodactyla
ENSBTAG00000039088	ENSBTAG00000019544	15	15	313	316	298	67.45	within_species_paralog	Mammalia
ENSBTAG00000030204	ENSBTAG00000045887	7	8	358	358	304	46.71	within_species_paralog	Bilateria
ENSBTAG00000002431	ENSBTAG00000001499	4	3	1126	1126	1050	50.76	within_species_paralog	Euteleostomi
ENSBTAG00000046595	ENSBTAG00000047902	19	9	290	290	248	75	within_species_paralog	Bos taurus
ENSBTAG00000023970	ENSBTAG00000024490	19	19	242	242	210	96.19	within_species_paralog	Bos taurus
ENSBTAG00000033190	ENSBTAG00000019011	8	3	562	567	562	65.66	within_species_paralog	Euteleostomi
ENSBTAG00000018663	ENSBTAG00000019596	19	25	387	442	367	40.6	within_species_paralog	Vertebrata
ENSBTAG00000010024	ENSBTAG00000006877	13	14	607	607	580	66.9	within_species_paralog	Euteleostomi
ENSBTAG00000038309	ENSBTAG00000038278	11	11	310	314	310	94.52	within_species_paralog	Bos taurus
ENSBTAG00000002767	ENSBTAG00000000215	1	16	340	340	340	90.59	within_species_paralog	Vertebrata
ENSBTAG00000019227	ENSBTAG00000035868	18	18	386	386	378	73.02	within_species_paralog	Bos taurus
ENSBTAG00000004159	ENSBTAG00000012139	11	10	357	357	299	73.58	within_species_paralog	Coelomata
ENSBTAG00000038479	ENSBTAG00000022858	15	15	318	344	311	95.82	within_species_paralog	Bos taurus
ENSBTAG00000024647	ENSBTAG00000023177	16	16	687	687	670	41.19	within_species_paralog	Bos taurus
ENSBTAG00000009713	ENSBTAG00000030186	26	19	58	58	58	100	within_species_paralog	Bos taurus
ENSBTAG00000037632	ENSBTAG00000038146	5	5	199	199	174	98.28	within_species_paralog	Bos taurus
ENSBTAG00000026369	ENSBTAG00000016091	20	21	589	589	589	73.34	within_species_paralog	Euteleostomi
ENSBTAG00000021959	ENSBTAG00000009819	20	3	499	499	435	34.94	within_species_paralog	Coelomata
ENSBTAG00000017684	ENSBTAG00000011131	2	7	407	423	357	54.34	within_species_paralog	Vertebrata
ENSBTAG00000011284	ENSBTAG00000000936	3	10	309	324	308	37.01	within_species_paralog	Euteleostomi
ENSBTAG00000046546	ENSBTAG00000046361	10	10	113	113	111	95.5	within_species_paralog	Bos taurus
ENSBTAG00000008853	ENSBTAG00000020513	28	X	415	415	418	85.89	within_species_paralog	Eutheria
ENSBTAG00000013621	ENSBTAG00000015165	14	18	717	723	716	42.04	within_species_paralog	Vertebrata
ENSBTAG00000009014	ENSBTAG00000020543	1	18	258	260	242	38.84	within_species_paralog	Vertebrata
ENSBTAG00000047425	ENSBTAG00000031723	15	17	287	287	287	97.56	within_species_paralog	Bos taurus
ENSBTAG00000001341	ENSBTAG00000020221	5	22	380	380	362	79.28	within_species_paralog	Euteleostomi
ENSBTAG00000010392	ENSBTAG00000012285	16	10	478	478	442	78.05	within_species_paralog	Vertebrata
ENSBTAG00000007976	ENSBTAG00000012747	4	X	228	228	225	51.56	within_species_paralog	Euteleostomi
ENSBTAG00000010304	ENSBTAG00000016050	29	5	395	395	338	60.36	within_species_paralog	Vertebrata
ENSBTAG00000039971	ENSBTAG00000023419	18	18	285	285	285	90.53	within_species_paralog	Bos taurus
ENSBTAG00000017650	ENSBTAG00000003829	15	18	417	461	426	34.74	within_species_paralog	Euteleostomi
ENSBTAG00000019604	ENSBTAG00000009293	18	21	419	419	425	44	within_species_paralog	Vertebrata
ENSBTAG00000017855	ENSBTAG00000003109	2	12	266	271	276	40.94	within_species_paralog	Vertebrata
ENSBTAG00000044171	ENSBTAG00000019500	16	10	179	179	179	64.8	within_species_paralog	Vertebrata
ENSBTAG00000008257	ENSBTAG00000008990	14	17	367	367	367	94.82	within_species_paralog	Bos taurus
ENSBTAG00000038064	ENSBTAG00000033543	2	8	313	313	313	97.12	within_species_paralog	Bos taurus
ENSBTAG00000010177	ENSBTAG00000000379	16	5	138	138	138	57.25	within_species_paralog	Euteleostomi
ENSBTAG00000002107	ENSBTAG00000020590	4	19	592	645	554	79.6	within_species_paralog	Vertebrata
ENSBTAG00000016048	ENSBTAG00000021999	5	29	773	773	766	62.14	within_species_paralog	Vertebrata
ENSBTAG00000015175	ENSBTAG00000040457	23	23	308	320	308	98.05	within_species_paralog	Bos taurus
ENSBTAG00000019297	ENSBTAG00000020665	26	8	464	464	397	51.13	within_species_paralog	Euteleostomi
ENSBTAG00000012126	ENSBTAG00000032137	11	7	1320	1320	1302	60.14	within_species_paralog	Vertebrata
ENSBTAG00000016729	ENSBTAG00000018975	16	11	1185	1185	1175	73.45	within_species_paralog	Vertebrata
ENSBTAG00000006647	ENSBTAG00000034269	12	12	531	531	531	70.24	within_species_paralog	Euteleostomi
ENSBTAG00000000905	ENSBTAG00000000025	1	15	208	208	208	89.9	within_species_paralog	Vertebrata
ENSBTAG00000010756	ENSBTAG00000014294	4	3	555	555	519	79.96	within_species_paralog	Vertebrata
ENSBTAG00000000473	ENSBTAG00000016841	6	7	1462	1462	1314	54.26	within_species_paralog	Euteleostomi
ENSBTAG00000046060	ENSBTAG00000047392	16	X	203	203	189	31.22	within_species_paralog	Eutheria
ENSBTAG00000038641	ENSBTAG00000039405	15	15	314	314	313	91.05	within_species_paralog	Bos taurus
ENSBTAG00000004690	ENSBTAG00000008328	19	19	253	253	218	45.87	within_species_paralog	Eutheria
ENSBTAG00000018114	ENSBTAG00000018105	2	22	512	513	507	67.65	within_species_paralog	Vertebrata
ENSBTAG00000010731	ENSBTAG00000011059	7	3	168	168	153	45.1	within_species_paralog	Euteleostomi
ENSBTAG00000048109	ENSBTAG00000039315	10	10	316	316	314	76.75	within_species_paralog	Eutheria
ENSBTAG00000047502	ENSBTAG00000007605	23	5	459	459	428	58.41	within_species_paralog	Euteleostomi
ENSBTAG00000016053	ENSBTAG00000004568	5	18	527	527	540	38.52	other_paralog	Bilateria
ENSBTAG00000000857	ENSBTAG00000003977	14	13	467	467	476	42.02	within_species_paralog	Vertebrata
ENSBTAG00000014645	ENSBTAG00000020679	16	5	1018	1040	1003	52.24	within_species_paralog	Coelomata
ENSBTAG00000047105	ENSBTAG00000006648	10	21	193	193	189	80.95	within_species_paralog	Bos taurus
ENSBTAG00000017183	ENSBTAG00000011182	27	26	328	328	325	52.92	within_species_paralog	Vertebrata
ENSBTAG00000003015	ENSBTAG00000004034	9	15	476	551	476	63.24	within_species_paralog	Euteleostomi
ENSBTAG00000038051	ENSBTAG00000011250	18	24	805	805	776	69.2	within_species_paralog	Euteleostomi
ENSBTAG00000006614	ENSBTAG00000014375	22	5	477	477	461	51.41	within_species_paralog	Vertebrata
ENSBTAG00000011851	ENSBTAG00000008938	9	13	542	542	478	75.94	within_species_paralog	Vertebrata
ENSBTAG00000020522	ENSBTAG00000016891	X	23	578	578	520	64.04	within_species_paralog	Eutheria
ENSBTAG00000004685	ENSBTAG00000011892	22	5	1084	1099	1086	68.51	within_species_paralog	Vertebrata
ENSBTAG00000003499	ENSBTAG00000015829	23	23	363	453	366	53.01	within_species_paralog	Euteleostomi
ENSBTAG00000008519	ENSBTAG00000023157	27	27	444	444	442	80.09	within_species_paralog	Bos taurus
ENSBTAG00000034139	ENSBTAG00000016007	6	6	374	380	373	62.47	within_species_paralog	Euteleostomi
ENSBTAG00000010856	ENSBTAG00000027080	18	10	927	927	900	70.44	within_species_paralog	Vertebrata
ENSBTAG00000020456	ENSBTAG00000007668	1	9	378	378	376	62.77	within_species_paralog	Vertebrata
ENSBTAG00000039714	ENSBTAG00000046041	12	12	1125	1325	1127	81.1	within_species_paralog	Bos taurus
ENSBTAG00000017748	ENSBTAG00000005519	7	8	432	432	451	57.65	within_species_paralog	Euteleostomi
ENSBTAG00000021457	ENSBTAG00000018123	29	21	448	448	453	49.23	within_species_paralog	Vertebrata
ENSBTAG00000012454	ENSBTAG00000014057	3	9	337	337	312	40.71	within_species_paralog	Bilateria
ENSBTAG00000000308	ENSBTAG00000015720	13	14	921	921	913	61.01	within_species_paralog	Euteleostomi
ENSBTAG00000001514	ENSBTAG00000009198	X	X	287	323	264	55.3	within_species_paralog	Euteleostomi
ENSBTAG00000000841	ENSBTAG00000003298	8	26	667	667	672	36.61	within_species_paralog	Euteleostomi
ENSBTAG00000006557	ENSBTAG00000031861	5	4	184	184	184	47.83	within_species_paralog	Vertebrata
ENSBTAG00000010210	ENSBTAG00000004706	13	X	412	412	413	57.87	within_species_paralog	Euteleostomi
ENSBTAG00000033657	ENSBTAG00000003661	9	15	341	341	327	53.21	within_species_paralog	Euteleostomi
ENSBTAG00000046885	ENSBTAG00000039929	3	20	468	468	391	39.39	within_species_paralog	Vertebrata
ENSBTAG00000006792	ENSBTAG00000001662	10	11	535	540	535	74.95	within_species_paralog	Vertebrata
ENSBTAG00000003108	ENSBTAG00000015478	11	20	257	257	227	49.34	within_species_paralog	Chordata
ENSBTAG00000013256	ENSBTAG00000004789	5	16	943	943	862	53.48	within_species_paralog	Euteleostomi
ENSBTAG00000039496	ENSBTAG00000033884	5	5	64	64	64	81.25	within_species_paralog	Eutheria
ENSBTAG00000013556	ENSBTAG00000014100	19	25	1155	1155	1085	34.75	within_species_paralog	Vertebrata
ENSBTAG00000046659	ENSBTAG00000014606	X	15	316	316	316	60.44	within_species_paralog	Eutheria
ENSBTAG00000047724	ENSBTAG00000023998	18	18	92	93	75	60	within_species_paralog	Bos taurus
ENSBTAG00000040387	ENSBTAG00000038943	4	4	114	114	114	88.6	within_species_paralog	Bos taurus
ENSBTAG00000020499	ENSBTAG00000046977	2	2	147	147	147	88.44	within_species_paralog	Bos taurus
ENSBTAG00000007572	ENSBTAG00000045497	4	21	111	119	111	99.1	within_species_paralog	Bos taurus
ENSBTAG00000031069	ENSBTAG00000016821	7	10	173	173	163	45.4	within_species_paralog	Euteleostomi
ENSBTAG00000006262	ENSBTAG00000010971	2	11	337	341	330	86.06	within_species_paralog	Vertebrata
ENSBTAG00000038568	ENSBTAG00000015045	25	25	314	314	294	63.61	within_species_paralog	Eutheria
ENSBTAG00000004906	ENSBTAG00000004735	14	18	375	375	339	54.28	within_species_paralog	Euteleostomi
ENSBTAG00000006043	ENSBTAG00000008690	13	3	633	757	623	86.2	within_species_paralog	Bos taurus
ENSBTAG00000046808	ENSBTAG00000000019	7	9	443	456	447	91.28	within_species_paralog	Bos taurus
ENSBTAG00000005540	ENSBTAG00000002949	1	19	185	185	174	63.22	within_species_paralog	Vertebrata
ENSBTAG00000001489	ENSBTAG00000012244	5	5	451	451	451	99.56	within_species_paralog	Euteleostomi
ENSBTAG00000009578	ENSBTAG00000005958	14	8	994	1101	1071	43.6	within_species_paralog	Vertebrata
ENSBTAG00000004578	ENSBTAG00000017390	8	6	545	545	509	49.71	within_species_paralog	Euteleostomi
ENSBTAG00000001735	ENSBTAG00000019694	19	2	833	833	727	52.13	within_species_paralog	Vertebrata
ENSBTAG00000040586	ENSBTAG00000039037	24	24	339	389	339	84.96	within_species_paralog	Bos taurus
ENSBTAG00000001476	ENSBTAG00000012208	23	23	364	364	343	87.76	within_species_paralog	Bos taurus
ENSBTAG00000036172	ENSBTAG00000039970	29	29	396	396	380	86.32	within_species_paralog	Bos taurus
ENSBTAG00000005111	ENSBTAG00000003835	13	10	409	409	411	61.07	within_species_paralog	Euteleostomi
ENSBTAG00000006600	ENSBTAG00000010386	3	2	300	300	302	79.14	within_species_paralog	Bos taurus
ENSBTAG00000010012	ENSBTAG00000011025	20	3	185	185	158	80.38	within_species_paralog	Vertebrata
ENSBTAG00000000930	ENSBTAG00000037830	18	18	226	226	226	81.42	within_species_paralog	Bos taurus
ENSBTAG00000021432	ENSBTAG00000000772	16	16	260	300	254	44.49	within_species_paralog	Eutheria
ENSBTAG00000017761	ENSBTAG00000024132	X	5	1235	1235	1228	53.42	within_species_paralog	Vertebrata
ENSBTAG00000021282	ENSBTAG00000003956	4	19	388	437	374	45.19	within_species_paralog	Vertebrata
ENSBTAG00000003280	ENSBTAG00000017068	19	7	102	102	97	74.23	within_species_paralog	Cetartiodactyla
ENSBTAG00000002985	ENSBTAG00000011377	20	1	235	235	194	39.69	within_species_paralog	Sarcopterygii
ENSBTAG00000016606	ENSBTAG00000014017	11	6	242	259	238	39.92	within_species_paralog	Coelomata
ENSBTAG00000000395	ENSBTAG00000003165	5	22	1941	1941	1934	54.6	within_species_paralog	Euteleostomi
ENSBTAG00000021039	ENSBTAG00000039263	7	11	507	730	620	65.32	within_species_paralog	Eutheria
ENSBTAG00000047313	ENSBTAG00000047597	19	17	292	292	235	86.81	within_species_paralog	Bos taurus
ENSBTAG00000017867	ENSBTAG00000019806	17	19	119	119	119	95.8	within_species_paralog	Sarcopterygii
ENSBTAG00000005267	ENSBTAG00000040143	26	28	328	328	303	68.98	within_species_paralog	Eutheria
ENSBTAG00000014826	ENSBTAG00000002782	25	5	976	976	1012	45.45	within_species_paralog	Euteleostomi
ENSBTAG00000021845	ENSBTAG00000018590	21	11	780	797	785	63.18	within_species_paralog	Vertebrata
ENSBTAG00000016820	ENSBTAG00000046084	X	X	172	172	159	70.44	within_species_paralog	Bos taurus
ENSBTAG00000048073	ENSBTAG00000046085	29	29	346	346	336	89.88	within_species_paralog	Bos taurus
ENSBTAG00000008954	ENSBTAG00000013390	23	19	239	239	202	62.87	within_species_paralog	Euteleostomi
ENSBTAG00000013562	ENSBTAG00000046836	20	14	346	424	357	77.31	within_species_paralog	Bos taurus
ENSBTAG00000012290	ENSBTAG00000010163	25	25	652	652	629	37.2	within_species_paralog	Vertebrata
ENSBTAG00000000763	ENSBTAG00000037474	15	15	313	313	311	96.46	within_species_paralog	Bos taurus
ENSBTAG00000016915	ENSBTAG00000000782	12	6	1356	1359	1310	44.58	within_species_paralog	Vertebrata
ENSBTAG00000047912	ENSBTAG00000026548	9	9	356	357	348	91.95	within_species_paralog	Bos taurus
ENSBTAG00000034945	ENSBTAG00000023563	23	23	476	543	510	46.27	within_species_paralog	Eutheria
ENSBTAG00000017363	ENSBTAG00000004222	X	19	170	171	170	46.47	within_species_paralog	Vertebrata
ENSBTAG00000046232	ENSBTAG00000025191	9	7	163	163	163	96.93	within_species_paralog	Amniota
ENSBTAG00000008646	ENSBTAG00000047194	29	X	123	125	125	87.2	within_species_paralog	Bos taurus
ENSBTAG00000034326	ENSBTAG00000046598	8	8	195	195	195	93.85	within_species_paralog	Bos taurus
ENSBTAG00000013333	ENSBTAG00000039958	5	18	736	736	691	71.92	within_species_paralog	Euteleostomi
ENSBTAG00000044083	ENSBTAG00000010662	25	17	638	647	632	54.43	within_species_paralog	Euteleostomi
ENSBTAG00000019616	ENSBTAG00000012884	3	3	217	224	206	53.4	within_species_paralog	Theria
ENSBTAG00000002319	ENSBTAG00000015235	11	16	5588	5588	4499	42.16	within_species_paralog	Euteleostomi
ENSBTAG00000004966	ENSBTAG00000011538	16	3	1792	1818	1844	69.2	within_species_paralog	Euteleostomi
ENSBTAG00000018406	ENSBTAG00000003547	26	X	644	644	647	69.4	within_species_paralog	Eutheria
ENSBTAG00000047348	ENSBTAG00000047984	10	10	302	313	297	95.62	within_species_paralog	Bos taurus
ENSBTAG00000023623	ENSBTAG00000022640	7	7	320	320	308	85.06	within_species_paralog	Laurasiatheria
ENSBTAG00000038974	ENSBTAG00000020099	13	14	179	180	180	72.22	within_species_paralog	Euteleostomi
ENSBTAG00000016399	ENSBTAG00000001020	X	5	858	858	977	34.49	within_species_paralog	Amniota
ENSBTAG00000006176	ENSBTAG00000011833	15	X	754	754	613	83.03	within_species_paralog	Euteleostomi
ENSBTAG00000004402	ENSBTAG00000017983	13	24	175	194	162	72.22	within_species_paralog	Euteleostomi
ENSBTAG00000014042	ENSBTAG00000014031	6	6	793	812	797	48.06	within_species_paralog	Theria
ENSBTAG00000039554	ENSBTAG00000039707	10	10	320	320	310	89.03	within_species_paralog	Bos taurus
ENSBTAG00000010664	ENSBTAG00000008719	13	22	676	706	708	61.72	within_species_paralog	Vertebrata
ENSBTAG00000005471	ENSBTAG00000012234	21	3	455	460	435	56.55	within_species_paralog	Euteleostomi
ENSBTAG00000047844	ENSBTAG00000047922	4	4	110	111	109	89.91	within_species_paralog	Bos taurus
ENSBTAG00000020667	ENSBTAG00000003030	14	13	776	866	803	46.58	within_species_paralog	Euteleostomi
ENSBTAG00000004314	ENSBTAG00000000924	2	5	281	281	295	39.32	within_species_paralog	Euteleostomi
ENSBTAG00000045832	ENSBTAG00000007545	24	18	1323	1323	1196	52.51	within_species_paralog	Vertebrata
ENSBTAG00000013711	ENSBTAG00000020203	23	29	444	444	460	56.96	within_species_paralog	Vertebrata
ENSBTAG00000013234	ENSBTAG00000040134	21	21	251	251	249	75.9	within_species_paralog	Bos taurus
ENSBTAG00000009368	ENSBTAG00000018438	3	9	397	399	336	87.8	within_species_paralog	Vertebrata
ENSBTAG00000012559	ENSBTAG00000045695	20	20	634	634	587	51.11	within_species_paralog	Chordata
ENSBTAG00000015952	ENSBTAG00000003334	25	19	383	383	361	60.11	within_species_paralog	Vertebrata
ENSBTAG00000017349	ENSBTAG00000037968	7	7	810	923	759	71.81	other_paralog	Euteleostomi
ENSBTAG00000002664	ENSBTAG00000020267	19	7	367	367	334	60.78	within_species_paralog	Euteleostomi
ENSBTAG00000033954	ENSBTAG00000019703	4	X	318	329	317	91.17	within_species_paralog	Eutheria
ENSBTAG00000003975	ENSBTAG00000008034	11	7	359	359	318	54.09	within_species_paralog	Vertebrata
ENSBTAG00000011209	ENSBTAG00000001801	3	24	425	431	433	52.42	within_species_paralog	Vertebrata
ENSBTAG00000004896	ENSBTAG00000015926	7	6	616	683	682	46.48	within_species_paralog	Bilateria
ENSBTAG00000045752	ENSBTAG00000031096	5	5	312	312	312	95.83	within_species_paralog	Bos taurus
ENSBTAG00000010428	ENSBTAG00000011899	5	22	963	963	950	57.58	within_species_paralog	Vertebrata
ENSBTAG00000046660	ENSBTAG00000046793	4	4	141	141	118	98.31	within_species_paralog	Bos taurus
ENSBTAG00000017752	ENSBTAG00000006134	18	13	96	96	96	76.04	within_species_paralog	Euteleostomi
ENSBTAG00000002614	ENSBTAG00000016795	28	6	681	681	554	46.03	within_species_paralog	Vertebrata
ENSBTAG00000000828	ENSBTAG00000005034	X	15	640	641	641	48.05	within_species_paralog	Euteleostomi
ENSBTAG00000046426	ENSBTAG00000046993	10	10	140	140	140	91.43	within_species_paralog	Bos taurus
ENSBTAG00000022509	ENSBTAG00000000920	19	19	4392	4496	4408	62.55	within_species_paralog	Vertebrata
ENSBTAG00000009172	ENSBTAG00000013825	18	5	386	393	371	58.22	within_species_paralog	Euteleostomi
ENSBTAG00000037800	ENSBTAG00000018849	5	5	198	198	184	40.22	within_species_paralog	Euteleostomi
ENSBTAG00000013879	ENSBTAG00000020616	12	3	1164	1164	1180	64.83	within_species_paralog	Vertebrata
ENSBTAG00000000754	ENSBTAG00000019784	16	10	467	489	472	77.33	within_species_paralog	Vertebrata
ENSBTAG00000031906	ENSBTAG00000000578	13	23	558	558	453	56.95	within_species_paralog	Mammalia
ENSBTAG00000009895	ENSBTAG00000009460	18	18	597	597	567	49.38	within_species_paralog	Eutheria
ENSBTAG00000004955	ENSBTAG00000005724	X	X	671	752	751	38.35	within_species_paralog	Euteleostomi
ENSBTAG00000007622	ENSBTAG00000006780	29	18	425	425	393	49.36	within_species_paralog	Euteleostomi
ENSBTAG00000048172	ENSBTAG00000020419	X	X	474	474	401	79.8	within_species_paralog	Eutheria
ENSBTAG00000035013	ENSBTAG00000023938	27	11	138	152	138	95.65	within_species_paralog	Bos taurus
ENSBTAG00000004555	ENSBTAG00000010830	2	5	4544	4626	4341	37.83	other_paralog	Bilateria
ENSBTAG00000002025	ENSBTAG00000014083	5	3	493	521	491	40.73	within_species_paralog	Chordata
ENSBTAG00000013362	ENSBTAG00000011307	7	11	856	856	799	78.22	within_species_paralog	Bilateria
ENSBTAG00000008678	ENSBTAG00000039873	8	8	608	608	606	79.37	within_species_paralog	Bos taurus
ENSBTAG00000002669	ENSBTAG00000017346	28	13	326	326	274	55.11	within_species_paralog	Vertebrata
ENSBTAG00000005714	ENSBTAG00000046332	10	28	377	377	377	98.94	within_species_paralog	Euteleostomi
ENSBTAG00000048049	ENSBTAG00000048135	21	20	326	389	348	31.03	within_species_paralog	Amniota
ENSBTAG00000034302	ENSBTAG00000017054	18	21	323	323	323	87.93	within_species_paralog	Bos taurus
ENSBTAG00000000223	ENSBTAG00000018127	11	10	382	387	375	77.87	within_species_paralog	Euteleostomi
ENSBTAG00000002126	ENSBTAG00000008401	16	13	514	531	447	74.27	within_species_paralog	Euteleostomi
ENSBTAG00000002007	ENSBTAG00000020285	15	15	218	218	218	82.11	within_species_paralog	Bos taurus
ENSBTAG00000011823	ENSBTAG00000008714	16	1	891	951	850	54.59	within_species_paralog	Euteleostomi
ENSBTAG00000016544	ENSBTAG00000038548	19	19	568	569	569	52.72	within_species_paralog	Tetrapoda
ENSBTAG00000024675	ENSBTAG00000045583	X	9	295	340	284	95.42	within_species_paralog	Bos taurus
ENSBTAG00000017187	ENSBTAG00000019965	X	12	339	349	330	48.48	within_species_paralog	Euteleostomi
ENSBTAG00000000626	ENSBTAG00000011562	7	26	375	375	335	65.07	within_species_paralog	Euteleostomi
ENSBTAG00000018152	ENSBTAG00000001526	18	21	283	322	285	69.47	within_species_paralog	Eutheria
ENSBTAG00000008944	ENSBTAG00000014391	16	11	1281	1408	1339	34.88	other_paralog	Bilateria
ENSBTAG00000038495	ENSBTAG00000019591	12	X	357	363	351	73.5	within_species_paralog	Vertebrata
ENSBTAG00000010171	ENSBTAG00000006839	5	18	208	208	179	54.75	within_species_paralog	Chordata
ENSBTAG00000002416	ENSBTAG00000024272	3	3	579	579	481	81.91	within_species_paralog	Bos taurus
ENSBTAG00000009382	ENSBTAG00000012538	18	18	259	280	241	51.45	other_paralog	Coelomata
ENSBTAG00000020214	ENSBTAG00000013030	3	11	810	810	808	58.79	within_species_paralog	Vertebrata
ENSBTAG00000002803	ENSBTAG00000032051	11	11	298	304	278	67.27	within_species_paralog	Amniota
ENSBTAG00000030386	ENSBTAG00000030385	3	3	312	312	312	95.19	within_species_paralog	Bos taurus
ENSBTAG00000011750	ENSBTAG00000011860	X	12	740	778	642	58.57	within_species_paralog	Eutheria
ENSBTAG00000020725	ENSBTAG00000009834	X	11	706	706	672	61.31	within_species_paralog	Euteleostomi
ENSBTAG00000012889	ENSBTAG00000014370	24	18	526	533	483	60.66	within_species_paralog	Vertebrata
ENSBTAG00000004081	ENSBTAG00000020657	29	27	4587	4587	4591	51.88	within_species_paralog	Vertebrata
ENSBTAG00000039241	ENSBTAG00000037485	10	29	332	332	308	54.55	within_species_paralog	Theria
ENSBTAG00000015527	ENSBTAG00000006377	19	4	1019	1019	1011	60.14	within_species_paralog	Coelomata
ENSBTAG00000039511	ENSBTAG00000046497	29	29	365	379	368	81.79	within_species_paralog	Bos taurus
ENSBTAG00000017661	ENSBTAG00000000819	7	8	713	713	628	69.59	within_species_paralog	Euteleostomi
ENSBTAG00000011800	ENSBTAG00000021272	15	1	665	665	626	70.77	within_species_paralog	Euteleostomi
ENSBTAG00000010899	ENSBTAG00000020263	19	22	224	224	199	47.24	within_species_paralog	Euteleostomi
ENSBTAG00000012788	ENSBTAG00000008020	17	5	109	109	109	96.33	within_species_paralog	Bos taurus
ENSBTAG00000032429	ENSBTAG00000032428	5	5	331	331	316	92.41	within_species_paralog	Bos taurus
ENSBTAG00000016800	ENSBTAG00000020489	10	7	1029	1073	1079	45.78	within_species_paralog	Vertebrata
ENSBTAG00000045723	ENSBTAG00000035988	15	15	313	313	313	94.25	within_species_paralog	Bos taurus
ENSBTAG00000047077	ENSBTAG00000006768	26	8	624	624	618	59.22	within_species_paralog	Vertebrata
ENSBTAG00000016785	ENSBTAG00000002891	2	4	358	369	347	72.33	within_species_paralog	Euteleostomi
ENSBTAG00000007510	ENSBTAG00000018269	17	11	176	196	169	30.18	within_species_paralog	Bilateria
ENSBTAG00000045560	ENSBTAG00000048260	19	19	313	313	299	83.28	within_species_paralog	Bos taurus
ENSBTAG00000003570	ENSBTAG00000020714	18	18	484	484	463	96.33	within_species_paralog	Eutheria
ENSBTAG00000011363	ENSBTAG00000004294	3	7	807	821	780	68.46	within_species_paralog	Euteleostomi
ENSBTAG00000019479	ENSBTAG00000046948	22	X	634	757	637	52.59	within_species_paralog	Mammalia
ENSBTAG00000000435	ENSBTAG00000001096	5	2	313	366	352	44.6	within_species_paralog	Vertebrata
ENSBTAG00000022514	ENSBTAG00000003020	3	25	583	583	525	34.67	other_paralog	Coelomata
ENSBTAG00000047110	ENSBTAG00000013642	29	29	549	549	542	63.84	within_species_paralog	Eutheria
ENSBTAG00000047444	ENSBTAG00000046897	10	10	123	123	123	92.68	within_species_paralog	Bos taurus
ENSBTAG00000013792	ENSBTAG00000026394	19	25	178	178	181	61.33	within_species_paralog	Vertebrata
ENSBTAG00000004380	ENSBTAG00000021523	5	19	770	859	729	39.09	within_species_paralog	Vertebrata
ENSBTAG00000046669	ENSBTAG00000046302	17	17	493	499	492	85.57	within_species_paralog	Bos taurus
ENSBTAG00000003442	ENSBTAG00000007019	28	6	641	641	648	34.26	other_paralog	Bilateria
ENSBTAG00000017567	ENSBTAG00000022058	19	17	2331	2346	2345	73.48	within_species_paralog	Vertebrata
ENSBTAG00000009826	ENSBTAG00000016296	22	5	349	351	345	73.33	within_species_paralog	Vertebrata
ENSBTAG00000047048	ENSBTAG00000015648	5	20	533	533	504	85.91	within_species_paralog	Bos taurus
ENSBTAG00000011105	ENSBTAG00000014197	5	5	547	547	549	57.56	within_species_paralog	Euteleostomi
ENSBTAG00000005207	ENSBTAG00000011111	2	5	275	275	267	56.93	within_species_paralog	Euteleostomi
ENSBTAG00000010909	ENSBTAG00000004414	16	16	486	506	452	36.06	within_species_paralog	Vertebrata
ENSBTAG00000015056	ENSBTAG00000015574	1	16	134	134	133	60.9	within_species_paralog	Euteleostomi
ENSBTAG00000011101	ENSBTAG00000009994	11	10	1979	1979	1975	73.67	within_species_paralog	Euteleostomi
ENSBTAG00000009447	ENSBTAG00000006646	5	18	353	396	358	77.93	within_species_paralog	Euteleostomi
ENSBTAG00000014912	ENSBTAG00000001745	16	5	342	375	343	44.61	within_species_paralog	Euteleostomi
ENSBTAG00000019614	ENSBTAG00000020748	2	15	339	339	336	68.15	within_species_paralog	Euteleostomi
ENSBTAG00000011279	ENSBTAG00000003479	13	2	497	584	554	44.77	within_species_paralog	Vertebrata
ENSBTAG00000007211	ENSBTAG00000003376	X	3	332	332	276	39.86	within_species_paralog	Euteleostomi
ENSBTAG00000009584	ENSBTAG00000018660	29	5	834	873	769	49.28	within_species_paralog	Vertebrata
ENSBTAG00000018007	ENSBTAG00000017599	21	7	353	414	353	93.77	within_species_paralog	Euteleostomi
ENSBTAG00000003200	ENSBTAG00000012219	20	21	2319	2319	2354	32.67	within_species_paralog	Vertebrata
ENSBTAG00000046815	ENSBTAG00000045845	8	8	195	195	195	93.85	within_species_paralog	Bos taurus
ENSBTAG00000016263	ENSBTAG00000016529	X	12	291	360	291	81.44	within_species_paralog	Euteleostomi
ENSBTAG00000021518	ENSBTAG00000009132	15	1	490	490	422	33.89	within_species_paralog	Euteleostomi
ENSBTAG00000034850	ENSBTAG00000032433	29	17	202	202	202	98.02	within_species_paralog	Bos taurus
ENSBTAG00000001086	ENSBTAG00000001803	11	9	284	284	278	56.83	within_species_paralog	Euteleostomi
ENSBTAG00000018133	ENSBTAG00000024394	4	4	778	778	745	53.83	within_species_paralog	Vertebrata
ENSBTAG00000046322	ENSBTAG00000048030	17	17	126	126	106	98.11	within_species_paralog	Bos taurus
ENSBTAG00000013124	ENSBTAG00000021995	22	5	376	376	331	37.76	within_species_paralog	Euteleostomi
ENSBTAG00000006560	ENSBTAG00000005788	3	3	524	575	505	73.07	within_species_paralog	Euteleostomi
ENSBTAG00000011759	ENSBTAG00000016677	19	13	255	258	249	74.7	within_species_paralog	Euteleostomi
ENSBTAG00000017473	ENSBTAG00000011966	11	16	1608	1608	1639	38.5	within_species_paralog	Vertebrata
ENSBTAG00000038107	ENSBTAG00000016532	16	22	384	388	364	71.15	within_species_paralog	Vertebrata
ENSBTAG00000047541	ENSBTAG00000039653	3	3	328	328	308	88.31	within_species_paralog	Bos taurus
ENSBTAG00000030360	ENSBTAG00000040294	18	18	298	302	298	80.54	within_species_paralog	Bos taurus
[truncated: 1,133 more rows]
