# Supplementary material for: Sequence, Structural and Expression Divergence of Duplicate Genes in the Bovine Genome
Source: PLoS One. 2014 Jul 23;9(7):e102868. doi: 10.1371/journal.pone.0102868 (PMC4108385; doi:10.1371/journal.pone.0102868)
Supplement: Table S3 — GO enrichment analysis of Cattle-specific duplicate genes. (XLSX) [file pone.0102868.s006.xlsx]

## Sheet: 工作表1
Table S3. GO enrichment analysis of Cattle-specific duplicate genes.
GO term	Ontology	Description	Number in input list	Number in BG/Ref	p-value	FDR
GO:0050896	P	response to stimulus	618	1616	4.5e-201	3.2e-197
GO:0032501	P	multicellular organismal process	592	1860	7.7e-156	2.7e-152
GO:0042221	P	response to chemical stimulus	368	625	2e-150	4.8e-147
GO:0050877	P	neurological system process	304	422	8.7e-139	1.6e-135
GO:0003008	P	system process	330	617	1.3e-123	1.8e-120
GO:0007166	P	cell surface receptor linked signaling pathway	318	778	9.3e-94	1.1e-90
GO:0000003	P	reproduction	153	340	9e-47	9.2e-44
GO:0006952	P	defense response	150	350	8.5e-44	7.6e-41
GO:0002376	P	immune system process	185	568	1.7e-40	1.4e-37
GO:0006955	P	immune response	140	365	1.5e-36	1.1e-33
GO:0022414	P	reproductive process	132	331	7.6e-36	4.9e-33
GO:0009792	P	embryonic development ending in birth or egg hatching	79	122	3.3e-32	2e-29
GO:0051704	P	multi-organism process	97	214	8.3e-30	4.5e-27
GO:0009790	P	embryonic development	96	236	1.2e-26	5.9e-24
GO:0006950	P	response to stress	199	948	5.7e-22	2.7e-19
GO:0040007	P	growth	93	279	6.7e-21	3e-18
GO:0007275	P	multicellular organismal development	252	1379	1.1e-20	4.5e-18
GO:0003006	P	reproductive developmental process	50	79	1.8e-20	7.2e-18
GO:0040008	P	regulation of growth	65	148	1e-19	3.8e-17
GO:0032502	P	developmental process	287	1720	1.1e-18	4e-16
GO:0007276	P	gamete generation	62	151	1e-17	3.4e-15
GO:0019953	P	sexual reproduction	67	180	2.7e-17	8.8e-15
GO:0051707	P	response to other organism	55	122	2.9e-17	9.1e-15
GO:0009607	P	response to biotic stimulus	62	178	5.3e-15	1.6e-12
GO:0006954	P	inflammatory response	62	187	3.3e-14	9.5e-12
GO:0007548	P	sex differentiation	36	65	8.8e-14	2.4e-11
GO:0009617	P	response to bacterium	38	75	1.5e-13	4e-11
GO:0048518	P	positive regulation of biological process	164	916	1.2e-12	3.1e-10
GO:0031347	P	regulation of defense response	29	45	1.4e-12	3.5e-10
GO:0019882	P	antigen processing and presentation	40	92	1.6e-12	3.9e-10
GO:0045087	P	innate immune response	38	83	1.7e-12	4e-10
GO:0007283	P	spermatogenesis	43	118	2.6e-11	5.6e-09
GO:0048232	P	male gamete generation	43	118	2.6e-11	5.6e-09
GO:0009605	P	response to external stimulus	104	507	3.8e-11	7.9e-09
GO:0009611	P	response to wounding	74	305	5.3e-11	1.1e-08
GO:0070887	P	cellular response to chemical stimulus	42	124	2.8e-10	5.6e-08
GO:0006414	P	translational elongation	22	35	1e-09	2e-07
GO:0042742	P	defense response to bacterium	24	44	1.5e-09	2.9e-07
GO:0080134	P	regulation of response to stress	34	91	1.9e-09	3.4e-07
GO:0040011	P	locomotion	58	235	4e-09	7e-07
GO:0007292	P	female gamete generation	18	24	4.7e-09	8.2e-07
GO:0006805	P	xenobiotic metabolic process	25	52	5.1e-09	8.7e-07
GO:0009410	P	response to xenobiotic stimulus	25	53	6.9e-09	1.1e-06
GO:0019835	P	cytolysis	17	22	9.3e-09	1.5e-06
GO:0002526	P	acute inflammatory response	29	76	2e-08	3.1e-06
GO:0006334	P	nucleosome assembly	23	49	3e-08	4.6e-06
GO:0031497	P	chromatin assembly	23	51	5.3e-08	8e-06
GO:0048856	P	anatomical structure development	184	1250	6.7e-08	9.7e-06
GO:0051240	P	positive regulation of multicellular organismal process	31	92	6.7e-08	9.7e-06
GO:0001775	P	cell activation	45	174	7.1e-08	9.9e-06
GO:0045089	P	positive regulation of innate immune response	13	13	7e-08	9.9e-06
GO:0010035	P	response to inorganic substance	23	55	1.6e-07	2.1e-05
GO:0065004	P	protein-DNA complex assembly	23	55	1.6e-07	2.1e-05
GO:0034728	P	nucleosome organization	23	55	1.6e-07	2.1e-05
GO:0060429	P	epithelium development	32	103	1.9e-07	2.5e-05
GO:0048583	P	regulation of response to stimulus	48	201	2e-07	2.6e-05
GO:0007586	P	digestion	21	47	2.3e-07	2.8e-05
GO:0048477	P	oogenesis	12	12	2.3e-07	2.8e-05
GO:0050778	P	positive regulation of immune response	29	88	2.6e-07	3.1e-05
GO:0006508	P	proteolysis	80	429	2.7e-07	3.2e-05
GO:0006333	P	chromatin assembly or disassembly	25	68	3.3e-07	3.8e-05
GO:0006323	P	DNA packaging	25	68	3.3e-07	3.8e-05
GO:0001817	P	regulation of cytokine production	24	66	6.6e-07	7.5e-05
GO:0006921	P	cell structure disassembly during apoptosis	12	14	6.8e-07	7.6e-05
GO:0001819	P	positive regulation of cytokine production	14	21	6.9e-07	7.6e-05
GO:0002682	P	regulation of immune system process	43	180	8.7e-07	9.3e-05
GO:0050776	P	regulation of immune response	32	112	9.1e-07	9.6e-05
GO:0008206	P	bile acid metabolic process	14	22	1e-06	0.00011
GO:0048513	P	organ development	135	888	1.1e-06	0.00011
GO:0048869	P	cellular developmental process	119	759	1.3e-06	0.00014
GO:0006959	P	humoral immune response	23	65	1.7e-06	0.00017
GO:0034622	P	cellular macromolecular complex assembly	39	163	2.7e-06	0.00027
GO:0030595	P	leukocyte chemotaxis	13	21	3.2e-06	0.00031
GO:0060326	P	cell chemotaxis	13	21	3.2e-06	0.00031
GO:0048608	P	reproductive structure development	21	58	3.5e-06	0.00033
GO:0050892	P	intestinal absorption	10	11	4.2e-06	0.00039
GO:0045321	P	leukocyte activation	38	161	4.7e-06	0.00044
GO:0040014	P	regulation of multicellular organism growth	14	27	6.3e-06	0.00058
GO:0030855	P	epithelial cell differentiation	20	56	7e-06	0.00061
GO:0040018	P	positive regulation of multicellular organism growth	10	12	7.1e-06	0.00061
GO:0043627	P	response to estrogen stimulus	17	41	7e-06	0.00061
GO:0000038	P	very-long-chain fatty acid metabolic process	10	12	7.1e-06	0.00061
GO:0006690	P	icosanoid metabolic process	18	46	7.3e-06	0.00062
GO:0006629	P	lipid metabolic process	90	552	7.4e-06	0.00063
GO:0002228	P	natural killer cell mediated immunity	9	9	7.8e-06	0.00065
GO:0042267	P	natural killer cell mediated cytotoxicity	9	9	7.8e-06	0.00065
GO:0007565	P	female pregnancy	21	62	8.1e-06	0.00066
GO:0007051	P	spindle organization	14	28	8.7e-06	0.0007
GO:0006996	P	organelle organization	109	710	8.9e-06	0.00071
GO:0010038	P	response to metal ion	18	47	9.2e-06	0.00073
GO:0031349	P	positive regulation of defense response	13	24	9.5e-06	0.00074
GO:0055114	P	oxidation reduction	22	69	1.1e-05	0.00085
GO:0034621	P	cellular macromolecular complex subunit organization	48	238	1.2e-05	0.00092
GO:0048584	P	positive regulation of response to stimulus	30	117	1.2e-05	0.00092
GO:0016043	P	cellular component organization	171	1253	1.4e-05	0.0011
GO:0007626	P	locomotory behavior	32	131	1.5e-05	0.0011
GO:0033559	P	unsaturated fatty acid metabolic process	18	49	1.5e-05	0.0011
GO:0015931	P	nucleobase, nucleoside, nucleotide and nucleic acid transport	17	44	1.5e-05	0.0011
GO:0035264	P	multicellular organism growth	14	30	1.6e-05	0.0011
GO:0030097	P	hemopoiesis	35	152	1.7e-05	0.0012
GO:0006405	P	RNA export from nucleus	10	14	1.8e-05	0.0013
GO:0030154	P	cell differentiation	107	709	2.1e-05	0.0014
GO:0048534	P	hemopoietic or lymphoid organ development	36	161	2.3e-05	0.0016
GO:0002684	P	positive regulation of immune system process	30	122	2.4e-05	0.0016
GO:0001816	P	cytokine production	24	85	2.4e-05	0.0016
GO:0007338	P	single fertilization	13	27	2.5e-05	0.0017
GO:0002274	P	myeloid leukocyte activation	12	23	2.8e-05	0.0018
GO:0048545	P	response to steroid hormone stimulus	23	80	2.8e-05	0.0018
GO:0002009	P	morphogenesis of an epithelium	18	52	2.8e-05	0.0018
GO:0008202	P	steroid metabolic process	31	130	2.9e-05	0.0019
GO:0050727	P	regulation of inflammatory response	13	28	3.3e-05	0.0021
GO:0019883	P	antigen processing and presentation of endogenous antigen	9	12	3.7e-05	0.0023
GO:0065003	P	macromolecular complex assembly	56	310	3.8e-05	0.0024
GO:0051716	P	cellular response to stimulus	67	396	4.1e-05	0.0026
GO:0048246	P	macrophage chemotaxis	8	9	4.5e-05	0.0027
GO:0050900	P	leukocyte migration	13	29	4.5e-05	0.0027
GO:0019098	P	reproductive behavior	8	9	4.5e-05	0.0027
GO:0009566	P	fertilization	14	34	4.8e-05	0.0029
GO:0010033	P	response to organic substance	54	298	4.8e-05	0.0029
GO:0030099	P	myeloid cell differentiation	21	72	5.2e-05	0.0031
GO:0065008	P	regulation of biological quality	116	805	5.6e-05	0.0033
GO:0022607	P	cellular component assembly	69	418	6.3e-05	0.0037
GO:0000902	P	cell morphogenesis	39	192	6.7e-05	0.0039
GO:0046209	P	nitric oxide metabolic process	11	22	8.1e-05	0.0046
GO:0006809	P	nitric oxide biosynthetic process	11	22	8.1e-05	0.0046
GO:0015671	P	oxygen transport	7	7	8.5e-05	0.0048
GO:0009719	P	response to endogenous stimulus	37	181	9.2e-05	0.0051
GO:0002520	P	immune system development	36	175	0.0001	0.0055
GO:0042493	P	response to drug	25	101	0.0001	0.0055
GO:0006325	P	chromatin organization	37	182	0.0001	0.0055
GO:0008406	P	gonad development	17	53	0.0001	0.0055
GO:0043933	P	macromolecular complex subunit organization	63	379	0.00011	0.0059
GO:0006313	P	transposition, DNA-mediated	8	11	0.00012	0.0063
GO:0032196	P	transposition	8	11	0.00012	0.0063
GO:0022600	P	digestive system process	10	19	0.00012	0.0064
GO:0046456	P	icosanoid biosynthetic process	12	28	0.00012	0.0064
GO:0009725	P	response to hormone stimulus	35	170	0.00012	0.0065
GO:0048731	P	system development	153	1149	0.00013	0.0066
GO:0006412	P	translation	61	366	0.00013	0.0067
GO:0008219	P	cell death	87	578	0.00014	0.0069
GO:0007610	P	behavior	43	229	0.00014	0.007
GO:0051276	P	chromosome organization	42	222	0.00014	0.0072
GO:0016265	P	death	87	579	0.00014	0.0072
GO:0046504	P	glycerol ether biosynthetic process	7	8	0.00015	0.0072
GO:0006953	P	acute-phase response	11	24	0.00015	0.0072
GO:0007568	P	aging	15	44	0.00015	0.0072
GO:0045103	P	intermediate filament-based process	8	12	0.00018	0.0087
GO:0007157	P	heterophilic cell adhesion	8	12	0.00018	0.0087
GO:0043254	P	regulation of protein complex assembly	11	25	0.0002	0.0093
GO:0006636	P	unsaturated fatty acid biosynthetic process	12	30	0.00021	0.0097
GO:0033036	P	macromolecule localization	77	504	0.00022	0.01
GO:0030216	P	keratinocyte differentiation	10	21	0.00023	0.011
GO:0009653	P	anatomical structure morphogenesis	87	591	0.00026	0.012
GO:0051650	P	establishment of vesicle localization	6	6	0.00028	0.013
GO:0030593	P	neutrophil chemotaxis	6	6	0.00028	0.013
GO:0051239	P	regulation of multicellular organismal process	67	426	0.00028	0.013
GO:0016998	P	cell wall macromolecule catabolic process	6	6	0.00028	0.013
GO:0045058	P	T cell selection	6	6	0.00028	0.013
GO:0050707	P	regulation of cytokine secretion	6	6	0.00028	0.013
GO:0007010	P	cytoskeleton organization	47	268	0.00028	0.013
GO:0042592	P	homeostatic process	60	371	0.0003	0.013
GO:0051168	P	nuclear export	10	22	0.00031	0.014
GO:0045137	P	development of primary sexual characteristics	17	60	0.00035	0.015
GO:0042116	P	macrophage activation	7	10	0.00038	0.016
GO:0032989	P	cellular component morphogenesis	40	219	0.00039	0.017
GO:0008207	P	C21-steroid hormone metabolic process	8	14	0.00039	0.017
GO:0008154	P	actin polymerization or depolymerization	11	28	0.00042	0.018
GO:0002541	P	activation of plasma proteins involved in acute inflammatory response	14	44	0.00043	0.018
GO:0006956	P	complement activation	14	44	0.00043	0.018
GO:0032535	P	regulation of cellular component size	31	155	0.00046	0.019
GO:0030299	P	intestinal cholesterol absorption	6	7	0.00048	0.02
GO:0008340	P	determination of adult lifespan	6	7	0.00048	0.02
GO:0051648	P	vesicle localization	6	7	0.00048	0.02
GO:0044241	P	lipid digestion	6	7	0.00048	0.02
GO:0000279	P	M phase	30	149	0.00051	0.021
GO:0051605	P	protein maturation by peptide bond cleavage	16	57	0.00056	0.022
GO:0002252	P	immune effector process	25	115	0.00056	0.022
GO:0007618	P	mating	7	11	0.00057	0.023
GO:0006071	P	glycerol metabolic process	7	11	0.00057	0.023
GO:0007498	P	mesoderm development	12	35	0.00064	0.025
GO:0007126	P	meiosis	12	35	0.00064	0.025
GO:0051258	P	protein polymerization	12	35	0.00064	0.025
GO:0051327	P	M phase of meiotic cell cycle	12	35	0.00064	0.025
GO:0046649	P	lymphocyte activation	29	145	0.00069	0.027
GO:0017144	P	drug metabolic process	8	16	0.00077	0.029
GO:0032101	P	regulation of response to external stimulus	16	59	0.00077	0.029
GO:0002697	P	regulation of immune effector process	12	36	0.00078	0.03
GO:0051321	P	meiotic cell cycle	12	36	0.00078	0.03
GO:0019400	P	alditol metabolic process	7	12	0.00083	0.031
GO:0032649	P	regulation of interferon-gamma production	7	12	0.00083	0.031
GO:0002706	P	regulation of lymphocyte mediated immunity	10	26	0.00088	0.032
GO:0008360	P	regulation of cell shape	10	26	0.00088	0.032
GO:0009913	P	epidermal cell differentiation	10	26	0.00088	0.032
GO:0000226	P	microtubule cytoskeleton organization	21	92	0.00088	0.032
GO:0018149	P	peptide cross-linking	5	5	0.00095	0.034
GO:0002064	P	epithelial cell development	5	5	0.00095	0.034
GO:0045954	P	positive regulation of natural killer cell mediated cytotoxicity	5	5	0.00095	0.034
GO:0002717	P	positive regulation of natural killer cell mediated immunity	5	5	0.00095	0.034
GO:0048593	P	camera-type eye morphogenesis	5	5	0.00095	0.034
GO:0002703	P	regulation of leukocyte mediated immunity	10	27	0.0011	0.039
GO:0002521	P	leukocyte differentiation	21	94	0.0011	0.039
GO:0048592	P	eye morphogenesis	9	22	0.0011	0.039
GO:0022411	P	cellular component disassembly	21	94	0.0011	0.039
GO:0002253	P	activation of immune response	17	68	0.0011	0.04
GO:0044036	P	cell wall macromolecule metabolic process	6	9	0.0012	0.041
GO:0030316	P	osteoclast differentiation	7	13	0.0012	0.041
GO:0031348	P	negative regulation of defense response	7	13	0.0012	0.041
GO:0010259	P	multicellular organismal aging	6	9	0.0012	0.041
GO:0006354	P	RNA elongation	6	9	0.0012	0.041
GO:0032609	P	interferon-gamma production	7	13	0.0012	0.041
GO:0050663	P	cytokine secretion	6	9	0.0012	0.041
GO:0015849	P	organic acid transport	18	75	0.0012	0.041
GO:0046942	P	carboxylic acid transport	18	75	0.0012	0.041
GO:0000041	P	transition metal ion transport	15	56	0.0012	0.041
GO:0010941	P	regulation of cell death	62	412	0.0012	0.041
GO:0006633	P	fatty acid biosynthetic process	17	69	0.0013	0.043
GO:0050708	P	regulation of protein secretion	8	18	0.0014	0.045
GO:0042552	P	myelination	9	23	0.0014	0.047
GO:0008285	P	negative regulation of cell proliferation	31	168	0.0014	0.047
GO:0004888	F	transmembrane receptor activity	311	379	9e-154	1.4e-150
GO:0004872	F	receptor activity	362	772	2e-123	1.5e-120
GO:0060089	F	molecular transducer activity	384	940	1.2e-116	4.7e-114
GO:0004871	F	signal transducer activity	384	940	1.2e-116	4.7e-114
GO:0030246	F	carbohydrate binding	56	157	5.1e-14	1.6e-11
GO:0005529	F	sugar binding	41	92	4.6e-13	1.2e-10
GO:0004194	F	pepsin A activity	18	30	5.8e-08	1.3e-05
GO:0005253	F	anion channel activity	18	37	6.3e-07	0.00012
GO:0005342	F	organic acid transmembrane transporter activity	16	31	1.5e-06	0.00025
GO:0019825	F	oxygen binding	14	24	2.2e-06	0.00034
GO:0020037	F	heme binding	25	79	3.1e-06	0.0004
GO:0015078	F	hydrogen ion transmembrane transporter activity	23	68	3.1e-06	0.0004
GO:0015077	F	monovalent inorganic cation transmembrane transporter activity	23	72	6.8e-06	0.0008
GO:0046961	F	proton-transporting ATPase activity, rotational mechanism	12	21	1.4e-05	0.0014
GO:0005254	F	chloride channel activity	15	34	1.4e-05	0.0014
GO:0046906	F	tetrapyrrole binding	25	88	1.5e-05	0.0014
GO:0046943	F	carboxylic acid transmembrane transporter activity	14	31	2.1e-05	0.0017
GO:0016798	F	hydrolase activity, acting on glycosyl bonds	19	56	2.1e-05	0.0017
GO:0019902	F	phosphatase binding	12	22	2e-05	0.0017
GO:0042277	F	peptide binding	25	91	2.4e-05	0.0018
GO:0004553	F	hydrolase activity, hydrolyzing O-glycosyl compounds	16	41	2.4e-05	0.0018
GO:0019903	F	protein phosphatase binding	11	20	4.2e-05	0.0029
GO:0008201	F	heparin binding	16	44	4.8e-05	0.0032
GO:0003729	F	mRNA binding	12	25	5.2e-05	0.0033
GO:0046982	F	protein heterodimerization activity	25	100	8.9e-05	0.0055
GO:0022890	F	inorganic cation transmembrane transporter activity	25	101	0.0001	0.006
GO:0008509	F	anion transmembrane transporter activity	20	71	0.00012	0.0065
GO:0004803	F	transposase activity	8	11	0.00012	0.0065
GO:0022892	F	substrate-specific transporter activity	85	568	0.00019	0.01
GO:0004866	F	endopeptidase inhibitor activity	25	108	0.00025	0.013
GO:0047017	F	prostaglandin-F synthase activity	6	6	0.00028	0.013
GO:0050327	F	testosterone 17-beta-dehydrogenase activity	6	6	0.00028	0.013
GO:0005515	F	protein binding	440	3913	0.00028	0.013
GO:0004497	F	monooxygenase activity	14	42	0.00029	0.013
GO:0042626	F	ATPase activity, coupled to transmembrane movement of substances	19	72	0.00034	0.014
GO:0019829	F	cation-transporting ATPase activity	12	32	0.00033	0.014
GO:0043492	F	ATPase activity, coupled to movement of substances	19	72	0.00034	0.014
GO:0015399	F	primary active transmembrane transporter activity	21	85	0.00036	0.014
GO:0015405	F	P-P-bond-hydrolysis-driven transmembrane transporter activity	21	85	0.00036	0.014
GO:0022857	F	transmembrane transporter activity	73	483	0.00042	0.016
GO:0016705	F	oxidoreductase activity, acting on paired donors, with incorporation or reduction of molecular oxygen	16	56	0.00047	0.018
GO:0030414	F	peptidase inhibitor activity	25	114	0.0005	0.018
GO:0046983	F	protein dimerization activity	44	254	0.00055	0.019
GO:0005344	F	oxygen transporter activity	7	11	0.00057	0.02
GO:0005215	F	transporter activity	100	723	0.00067	0.023
GO:0047115	F	trans-1,2-dihydrobenzene-1,2-diol dehydrogenase activity	6	8	0.00078	0.025
GO:0004033	F	aldo-keto reductase activity	6	8	0.00078	0.025
GO:0015179	F	L-amino acid transmembrane transporter activity	8	16	0.00077	0.025
GO:0008374	F	O-acyltransferase activity	9	21	0.00086	0.026
GO:0019843	F	rRNA binding	9	21	0.00086	0.026
GO:0008308	F	voltage-gated anion channel activity	9	21	0.00086	0.026
GO:0016820	F	hydrolase activity, acting on acid anhydrides, catalyzing transmembrane movement of substances	19	79	0.0009	0.026
GO:0005539	F	glycosaminoglycan binding	16	60	0.00089	0.026
GO:0022891	F	substrate-specific transmembrane transporter activity	66	440	0.00094	0.026
GO:0005319	F	lipid transporter activity	12	37	0.00096	0.026
GO:0016713	F	oxidoreductase activity, acting on paired donors, with incorporation or reduction of molecular oxygen, reduced iron-sulfur protein as one donor, and incorporation of one atom of oxygen	5	5	0.00095	0.026
GO:0005488	F	binding	674	6366	0.0011	0.029
GO:0016411	F	acylglycerol O-acyltransferase activity	7	13	0.0012	0.031
GO:0030247	F	polysaccharide binding	16	62	0.0012	0.031
GO:0001871	F	pattern binding	16	62	0.0012	0.031
GO:0015239	F	multidrug transporter activity	5	6	0.0016	0.04
GO:0003735	F	structural constituent of ribosome	33	185	0.0017	0.042
GO:0004623	F	phospholipase A2 activity	6	10	0.0018	0.043
GO:0008028	F	monocarboxylic acid transmembrane transporter activity	6	10	0.0018	0.043
GO:0004364	F	glutathione transferase activity	8	19	0.0018	0.043
GO:0008415	F	acyltransferase activity	20	92	0.0019	0.045
GO:0016747	F	transferase activity, transferring acyl groups other than amino-acyl groups	20	93	0.0021	0.049
GO:0005886	C	plasma membrane	466	1354	9.3e-124	1.1e-120
GO:0044425	C	membrane part	569	2417	8.7e-97	5.1e-94
GO:0031224	C	intrinsic to membrane	516	2016	2.5e-96	9.8e-94
GO:0016021	C	integral to membrane	509	1989	1.6e-94	4.7e-92
GO:0016020	C	membrane	640	3124	5.7e-90	1.3e-87
GO:0005623	C	cell	967	7424	7.1e-61	1.2e-58
GO:0044464	C	cell part	967	7424	7.1e-61	1.2e-58
GO:0005829	C	cytosol	130	452	4.8e-24	7e-22
GO:0005615	C	extracellular space	177	829	3.9e-20	5e-18
GO:0044421	C	extracellular region part	185	926	2.2e-18	2.6e-16
GO:0042611	C	MHC protein complex	37	46	6.8e-18	7.2e-16
GO:0044459	C	plasma membrane part	188	994	1.6e-16	1.5e-14
GO:0005576	C	extracellular region	233	1358	4e-16	3.6e-14
GO:0042612	C	MHC class I protein complex	29	32	3.1e-15	2.6e-13
GO:0044444	C	cytoplasmic part	350	2479	4.9e-13	3.8e-11
GO:0005887	C	integral to plasma membrane	126	643	4.1e-12	3e-10
GO:0031226	C	intrinsic to plasma membrane	126	646	5.4e-12	3.7e-10
GO:0000267	C	cell fraction	109	546	5.1e-11	3.3e-09
GO:0030141	C	secretory granule	29	57	1.1e-10	6.7e-09
GO:0005624	C	membrane fraction	80	404	3e-08	1.8e-06
GO:0005792	C	microsome	37	124	5.2e-08	2.9e-06
GO:0042598	C	vesicular fraction	37	126	7.3e-08	3.9e-06
GO:0005626	C	insoluble fraction	80	421	1.4e-07	7e-06
GO:0022625	C	cytosolic large ribosomal subunit	20	42	2e-07	9.6e-06
GO:0045111	C	intermediate filament cytoskeleton	19	39	3e-07	1.4e-05
GO:0005882	C	intermediate filament	19	39	3e-07	1.4e-05
GO:0016023	C	cytoplasmic membrane-bounded vesicle	51	236	1.2e-06	5e-05
GO:0031988	C	membrane-bounded vesicle	51	244	2.7e-06	0.00011
GO:0000786	C	nucleosome	13	21	3.2e-06	0.00013
GO:0009986	C	cell surface	35	140	3.8e-06	0.00015
GO:0031410	C	cytoplasmic vesicle	56	294	1e-05	0.00038
GO:0031090	C	organelle membrane	110	739	2.7e-05	0.00097
GO:0031982	C	vesicle	56	308	3.2e-05	0.0011
GO:0032993	C	protein-DNA complex	13	29	4.5e-05	0.0015
GO:0030139	C	endocytic vesicle	12	25	5.2e-05	0.0017
GO:0015934	C	large ribosomal subunit	20	70	9.8e-05	0.0032
GO:0030667	C	secretory granule membrane	8	11	0.00012	0.0036
GO:0005791	C	rough endoplasmic reticulum	8	11	0.00012	0.0036
GO:0005902	C	microvillus	9	15	0.00013	0.0038
GO:0031225	C	anchored to membrane	13	33	0.00013	0.0038
GO:0009897	C	external side of plasma membrane	19	66	0.00013	0.0038
GO:0044445	C	cytosolic part	33	162	0.00023	0.0063
GO:0005833	C	hemoglobin complex	7	9	0.00024	0.0065
GO:0033279	C	ribosomal subunit	28	129	0.00027	0.0073
GO:0031526	C	brush border membrane	7	10	0.00038	0.0098
GO:0031984	C	organelle subcompartment	8	14	0.00039	0.01
GO:0005903	C	brush border	10	23	0.00041	0.01
GO:0022626	C	cytosolic ribosome	22	94	0.0005	0.012
GO:0031966	C	mitochondrial membrane	46	271	0.00061	0.014
GO:0044455	C	mitochondrial membrane part	23	103	0.00067	0.016
GO:0005740	C	mitochondrial envelope	47	281	0.0007	0.016
GO:0030133	C	transport vesicle	10	26	0.00088	0.02
GO:0031088	C	platelet dense granule membrane	5	5	0.00095	0.02
GO:0005751	C	mitochondrial respiratory chain complex IV	5	5	0.00095	0.02
GO:0030530	C	heterogeneous nuclear ribonucleoprotein complex	5	5	0.00095	0.02
GO:0005783	C	endoplasmic reticulum	70	478	0.0012	0.024
GO:0005753	C	mitochondrial proton-transporting ATP synthase complex	7	13	0.0012	0.024
GO:0000137	C	Golgi cis cisterna	6	9	0.0012	0.024
GO:0031968	C	organelle outer membrane	15	56	0.0012	0.024
GO:0044432	C	endoplasmic reticulum part	45	276	0.0014	0.027
GO:0019867	C	outer membrane	15	57	0.0014	0.027
GO:0042827	C	platelet dense granule	5	6	0.0016	0.03
GO:0030140	C	trans-Golgi network transport vesicle	6	10	0.0018	0.033
GO:0044429	C	mitochondrial part	59	395	0.0019	0.034
GO:0042175	C	nuclear envelope-endoplasmic reticulum network	41	249	0.0019	0.035
GO:0044433	C	cytoplasmic vesicle part	15	60	0.0022	0.039
GO:0031253	C	cell projection membrane	7	15	0.0022	0.039
GO:0005773	C	vacuole	23	115	0.0024	0.041
GO:0030666	C	endocytic vesicle membrane	5	7	0.0026	0.042
GO:0045263	C	proton-transporting ATP synthase complex, coupling factor F(o)	5	7	0.0026	0.042
GO:0033177	C	proton-transporting two-sector ATPase complex, proton-transporting domain	5	7	0.0026	0.042
GO:0042613	C	MHC class II protein complex	8	21	0.003	0.049
