# Supplementary material for: Sequence, Structural and Expression Divergence of Duplicate Genes in the Bovine Genome
Source: PLoS One. 2014 Jul 23;9(7):e102868. doi: 10.1371/journal.pone.0102868 (PMC4108385; doi:10.1371/journal.pone.0102868)
Supplement: Table S4 — Expression values in the seven tissues studied. (XLSX) [file pone.0102868.s007.xlsx]

## Sheet: seven_tissues.txt
Table S4. Expression values in the seven tissues studied.
Gene	adipose	liver	duodenum	hypothalamus	lung	muscle	kidney
ENSBTAG00000000005	8.62668	3.52836	1.3325	14.2656	6.28344	2.65366	0.811751
ENSBTAG00000000008	0.0490039	0.292919	0	0.0422277	0.331269	0	39.3664
ENSBTAG00000000009	2.12847	1.40036	0.12342	0.865524	32.4945	3.83232	0.619721
ENSBTAG00000000010	20.1641	51.4551	39.2651	19.0652	22.6048	24.2994	33.9283
ENSBTAG00000000011	12.3419	280.198	0.120179	2.96985	0	0.0424675	0.942886
ENSBTAG00000000012	5.48304	12.0026	11.265	9.07172	3.21942	4.82359	3.75516
ENSBTAG00000000013	8.39394	20.8211	13.9723	12.5522	4.87475	8.24225	5.26285
ENSBTAG00000000014	68.897	156.328	72.4672	35.938	29.5869	83.3999	99.649
ENSBTAG00000000015	0.797702	0.439189	0.175185	1.72581	2.84541	0.722531	0.357355
ENSBTAG00000000016	1.08738	0.265019	0	0.15617	0.490052	0.216845	0.244604
ENSBTAG00000000019	185.815	58.0462	88.0897	316.152	86.2568	56.2666	76.8205
ENSBTAG00000000020	0.0416046	0.603867	0.0238574	3.25055	0.01875	0.0775758	0
ENSBTAG00000000021	35.9146	70.7875	25.9253	22.7885	10.617	21.4452	18.7036
ENSBTAG00000000022	8.246	13.1774	9.71683	4.63306	3.22618	5.04164	4.94101
ENSBTAG00000000023	19.7826	14.8591	17.7032	16.8543	14.9071	20.5666	9.83468
ENSBTAG00000000024	16.0046	28.8092	47.4373	20.7175	11.2474	16.527	11.6726
ENSBTAG00000000025	24.1433	91.291	45.8743	97.2541	28.6488	32.3922	18.957
ENSBTAG00000000026	8.69511	19.9446	3.9595	9.721	9.35476	10.7998	9.02034
ENSBTAG00000000027	0	0	0	0	0	0	0
ENSBTAG00000000029	0.13606	0	0	0.703477	0	0.157335	6.68445
ENSBTAG00000000030	0.809995	0.745801	0.0580595	2.2103	0.456301	1.9828	0.437295
ENSBTAG00000000031	0.350455	0.307212	0	0.320869	8.95814	0.596337	25.4712
ENSBTAG00000000032	8.08297	8.12519	2.37177	5.31131	42.2146	5.18064	2.45189
ENSBTAG00000000033	0.276258	2.03867	19.3662	1.16053	11.672	0.415167	0.279646
ENSBTAG00000000037	6.37688	16.1989	6.73291	6.60569	4.79644	5.07001	4.71237
ENSBTAG00000000039	10.1426	22.7702	2.35588	5.31044	13.5393	8.93659	10.8128
ENSBTAG00000000040	5.022	5.69245	12.596	4.54577	12.2958	1.93392	5.70729
ENSBTAG00000000042	23.435	10.5642	2.54505	3.80609	2.05818	11.4277	2.91701
ENSBTAG00000000044	0.0108994	0	24.0751	0.788946	0	0	0.0176528
ENSBTAG00000000046	3.27027	15.3962	5.68382	2.78901	4.2847	4.20184	9.70176
ENSBTAG00000000049	4.7902	9.28341	0.972487	3.33302	5.75234	0.913177	2.12028
ENSBTAG00000000050	20.1962	71.7856	13.0686	18.2019	16.2831	31.5283	39.7124
ENSBTAG00000000052	2.00363	2.10321	13.3792	2.18093	9.33869	0.525106	0.89668
ENSBTAG00000000053	2.47142	0.589654	24.7782	1.03093	1.37274	0.610426	0.777607
ENSBTAG00000000054	4.07988	10.7884	0.90626	3.06435	9.58891	1.33699	6.22551
ENSBTAG00000000056	10.0808	14.0485	2.95693	11.4717	9.53375	5.65442	7.39992
ENSBTAG00000000057	8.66128	1.31413	1.43591	2.09243	2.90189	0.366467	2.79155
ENSBTAG00000000059	0	0	0	0	1.54395	0	0
ENSBTAG00000000060	0.0211708	0.0869785	0	0	0.0286232	0	0
ENSBTAG00000000061	14.3302	1.17094	2.09736	6.70769	0.697383	0.883794	2.77967
ENSBTAG00000000062	8.27082	0.535594	2.978	1.24311	32.2465	0.663244	1.01246
ENSBTAG00000000064	5.02844	6.32238	3.64063	4.67603	4.18182	8.11404	2.98815
ENSBTAG00000000065	15.0608	217.629	14.4259	9.90193	6.68692	17.8619	11.0521
ENSBTAG00000000066	0.01614	0.0662769	0.0277655	0.0278164	0.632823	0	0
ENSBTAG00000000067	11.3929	71.54	1.5982	5.47756	23.9974	65.3862	71.987
ENSBTAG00000000070	0	409.732	0	0	0	0.0898416	0
ENSBTAG00000000071	0.978098	0	0.258864	90.6386	0	0	0
ENSBTAG00000000072	8.97781	42.6563	18.2525	8.43968	5.0554	7.97211	11.1898
ENSBTAG00000000073	29.6446	60.4666	13.9066	19.952	46.0743	45.6171	82.9713
ENSBTAG00000000074	13.9596	40.3253	16.5019	9.1874	5.47677	7.8958	6.43887
ENSBTAG00000000076	7.68034	0.524246	1.1342	4.92387	5.7393	0.737332	1.1615
ENSBTAG00000000077	35.3077	50.637	80.5115	17.0366	68.8709	43.7382	43.5496
ENSBTAG00000000078	83.7084	8.30458	12.7116	5.39141	38.7944	32.5001	8.21142
ENSBTAG00000000079	3.29255	3.66105	0.655498	9.73777	2.92062	1.07583	1.19394
ENSBTAG00000000080	4.95754	20.0444	9.22399	3.48427	7.5583	9.65019	12.6704
ENSBTAG00000000081	21.3736	14.5719	28.1174	25.4726	9.2455	11.5716	14.6661
ENSBTAG00000000082	0.0254189	0.0771412	0.043728	1.44567	0.0343667	0.0461272	0
ENSBTAG00000000084	9.79004	28.7886	18.947	9.7486	5.55187	13.5155	12.5968
ENSBTAG00000000085	0.064159	2915.43	0	0	2.63708	0.113052	2.89295
ENSBTAG00000000087	90.2599	113.232	6.84186	66.307	13.7327	27.4377	18.7073
ENSBTAG00000000088	5.06591	16.097	7.93228	32.7138	10.4275	12.52	5.62618
ENSBTAG00000000090	3.12147	8.86378	5.15605	2.53235	2.53018	0.858505	1.87069
ENSBTAG00000000091	192.523	260.958	426.037	169.463	85.3526	166.51	215.615
ENSBTAG00000000092	24.7183	14.2356	256.503	17.6076	15.1557	16.1117	16.5469
ENSBTAG00000000094	21.8079	65.0869	99.9426	29.7113	8.91513	16.3278	29.0693
ENSBTAG00000000095	2.32503	0.992492	0.34144	0.439798	2.49177	0.562163	0.183691
ENSBTAG00000000097	29.6182	53.6131	19.1551	51.2383	35.1067	44.7499	42.9264
ENSBTAG00000000098	7.87095	11.9739	9.68207	7.65774	9.80631	5.37148	4.86616
ENSBTAG00000000099	71.2758	591.634	12.7743	116.07	82.5293	92.5818	132.824
ENSBTAG00000000100	0	1.83637	0	0	0	0	0
ENSBTAG00000000102	0.11561	1.11808	0.0568239	68.769	0.781533	0.0918068	0.882727
ENSBTAG00000000103	45.5941	1919.93	95.0619	20.8219	42.3267	63.2482	1084.03
ENSBTAG00000000105	22.0885	33.2742	7.96155	11.1681	26.6633	16.6551	10.93
ENSBTAG00000000106	6.71893	10.019	1.80372	6.34302	0.260372	0.823107	23.7397
ENSBTAG00000000108	16.0208	52.8898	4.41856	13.4012	18.0608	11.276	11.5682
ENSBTAG00000000109	3.0994	0	0.258829	13.2244	7.60785	0.0540209	0.877255
ENSBTAG00000000111	55.6665	424.588	183.68	100.119	25.3205	31.5805	25.8008
ENSBTAG00000000113	19.8114	14.7674	5.93162	18.6909	56.031	13.2838	5.26232
ENSBTAG00000000115	14.1085	23.1152	6.04257	10.6316	6.20918	12.3497	8.63587
ENSBTAG00000000118	0	0	0	0	0	0	0
ENSBTAG00000000119	0	0	0	0	0	0	0
ENSBTAG00000000120	0.242615	0.115114	0.0521712	0.243911	4.64693	1.2743	1.14609
ENSBTAG00000000123	0	655.272	0.0246167	0	0.94799	0	269.214
ENSBTAG00000000124	0.185263	1.23	0.318706	0.319289	0.5427	0	0.200037
ENSBTAG00000000125	2.10931	1.72209	4.5603	2.50539	2.60131	2.33641	1.59273
ENSBTAG00000000128	2.54703	0.147598	0.617132	0.185479	1.21254	0.190677	0
ENSBTAG00000000130	3.21288	2.3681	0.41978	1.85742	4.31636	20.2761	11.9552
ENSBTAG00000000131	11.5362	12.2323	9.43019	10.2371	19.2032	10.5248	16.6171
ENSBTAG00000000132	141.661	193.441	45.0064	65.8629	125.801	157.712	123.018
ENSBTAG00000000133	75.1953	46.2728	1.75554	3.7185	182.91	13.6385	2.78615
ENSBTAG00000000134	24.2734	75.1115	5.40388	27.7087	20.2698	38.7399	30.6646
ENSBTAG00000000137	6.41648	7.80084	2.02631	15.6489	3.26155	4.67917	2.45198
ENSBTAG00000000138	0	0	0	0	0	0	0
ENSBTAG00000000139	18.7983	29.5163	35.8946	13.7308	23.1043	9.81982	11.7977
ENSBTAG00000000140	75.8207	1819.38	7.97538	23.6431	183.225	189.325	79.6601
ENSBTAG00000000141	85.4462	146.207	83.0471	63.4876	20.3601	45.3147	56.4213
ENSBTAG00000000144	12.2908	13.4986	1.01428	0.468985	9.50435	8.73208	1.61602
ENSBTAG00000000145	0	0	0	0	0	0	0
ENSBTAG00000000146	12.1663	82.9618	10.3763	9.91352	37.1446	27.4589	63.5464
ENSBTAG00000000147	7.35262	5.92678	9.01588	15.2194	6.85216	3.67607	5.50339
ENSBTAG00000000149	8.65557	12.7906	2.59254	10.0084	5.77121	8.74578	5.23946
ENSBTAG00000000152	15.0129	20.4198	29.444	13.0128	9.70583	12.5226	9.08719
ENSBTAG00000000153	1.99088	4.21673	4.46937	1.55741	3.07349	1.65764	2.05817
ENSBTAG00000000154	5.54465	15.386	26.7605	5.61219	13.7137	6.11743	12.0093
ENSBTAG00000000156	19.0709	3.98074	68.9212	18.5995	19.2881	5.78801	10.0564
ENSBTAG00000000157	2.11957	5.22804	1.98135	2.5026	3.09113	0.990136	7.75732
ENSBTAG00000000158	0.145811	0.216718	0	0	0	0	0
ENSBTAG00000000160	6.32074	112.588	1.00814	4.44876	5.94239	26.1677	74.1915
ENSBTAG00000000161	0.420821	0.440151	0.633444	0.362612	0.213358	1.07759	0.38337
ENSBTAG00000000162	24.4715	154.76	63.1569	23.8764	15.4606	23.0019	26.5848
ENSBTAG00000000163	66.3284	280.745	223.518	31.3294	106.727	22.5728	30.583
ENSBTAG00000000164	0.428686	0.542072	0	0.369408	0	0	0.173577
ENSBTAG00000000168	0	2.85803	0	0	0	0	0
ENSBTAG00000000169	0.803426	2.07179	0.0363718	0.437261	0.114341	0.348763	0.136973
ENSBTAG00000000170	0.970429	30.156	0.0556474	0.167248	1.04962	0.751046	0.314345
ENSBTAG00000000171	0.769639	1.05444	0	1.80542	0	0	0
ENSBTAG00000000172	3.3771	257.372	11.9232	0.0338386	0.0265458	0	0
ENSBTAG00000000175	2.69638	9.58135	0.925583	3.32542	0.183949	4.5223	0.510831
ENSBTAG00000000176	25.159	22.8549	13.5303	15.7697	17.5205	23.8979	9.10249
ENSBTAG00000000177	0.184089	4.45961	0	24.067	9.20895	0.333383	2.76858
ENSBTAG00000000179	2.0572	6.53305	1.2353	2.3079	3.43733	1.60722	2.89182
ENSBTAG00000000181	9.32442	4.97699	0.405069	4.46392	13.0524	6.10284	45.2298
ENSBTAG00000000182	25.1237	17.3586	30.1498	23.9391	155.847	526.482	192.583
ENSBTAG00000000183	3.79001	18.0239	0.0951814	0.0953558	2.20675	1.65079	0.224029
ENSBTAG00000000184	7.26911	18.1951	1.60742	9.49737	8.01752	11.6772	6.13684
ENSBTAG00000000185	0.275391	5.54712	0	0.419857	3.47987	24.7021	0.27448
ENSBTAG00000000186	9.89385	33.551	10.2824	3.97282	5.15757	9.06401	7.99562
ENSBTAG00000000188	0	0.062961	0.633084	9.77792	0.0414628	0.0854753	0
ENSBTAG00000000189	1.32469	0.275348	0	9.01198	0.471316	0	0
ENSBTAG00000000191	32.7661	223.431	50.7203	11.7978	11.393	46.641	31.9968
ENSBTAG00000000195	4.21469	6.60566	0.770366	3.4503	3.13407	1.1925	1.66389
ENSBTAG00000000197	1.67084	11.2008	1.0156	3.37874	0.58734	1.5261	1.13658
ENSBTAG00000000198	0.135343	0	0	0	0	0	0
ENSBTAG00000000199	6.86982	2.56001	39.1636	18.7133	9.33967	6.60812	4.85255
ENSBTAG00000000201	5.39764	5.23283	7.67628	7.26412	1.88257	5.42255	2.06363
ENSBTAG00000000202	6.0934	6.69279	2.38237	4.32124	5.97181	6.81096	4.62757
ENSBTAG00000000203	58.885	182.45	75.843	89.0958	66.4305	51.9546	80.0748
ENSBTAG00000000204	9.2379	44.4457	1.40839	6.37113	20.4999	9.09798	4.94051
ENSBTAG00000000205	55.2156	7.10494	9.38004	46.8729	13.3672	8.43807	2.65998
ENSBTAG00000000207	3.62019	20.9927	7.02153	6.91206	3.26303	5.04911	4.42625
ENSBTAG00000000210	10.4214	1.27291	7.01522	7.46646	21.3013	1.62366	3.5019
ENSBTAG00000000211	0.27571	1.85147	0.344256	0.964741	3.82896	1.19956	1.6644
ENSBTAG00000000212	89.0732	200.396	12.6492	13.5028	55.4275	114.086	55.1341
ENSBTAG00000000213	9.3961	31.0166	3.77058	6.84282	8.57435	7.43124	6.4306
ENSBTAG00000000214	0.0855992	0.167947	0	0.295051	0.0289328	0	0
ENSBTAG00000000215	197.53	129.85	60.9413	191.329	249.648	168.997	127.579
ENSBTAG00000000218	14.0507	31.3825	21.3994	11.5894	8.45268	8.49871	11.8308
ENSBTAG00000000219	0	0	0	0.629006	0	0.0141038	0.0482542
ENSBTAG00000000220	0.107565	0.367579	0.0731031	1.72	1.66203	0.202127	0.240945
ENSBTAG00000000221	5.23794	12.6095	4.05247	5.01516	3.97178	4.4523	5.11702
ENSBTAG00000000222	11.1099	7.62431	6.96314	14.4042	5.10611	6.38195	5.28018
ENSBTAG00000000223	30.4841	37.8389	187.929	48.0959	24.3445	20.6415	23.3831
ENSBTAG00000000224	29.6141	12.741	2.34641	27.2124	24.4107	56.3479	8.83638
ENSBTAG00000000225	10.4572	25.6669	48.2902	9.86704	11.2553	14.0296	8.65761
ENSBTAG00000000226	0.0460735	0	0	0	0	0	0
ENSBTAG00000000228	0	0	0	0.297443	0	0	0
ENSBTAG00000000229	0.054021	329.252	0.023233	0	0.84034	0	169.227
ENSBTAG00000000231	8.09115	17.0495	18.0391	16.5243	4.1936	12.3348	7.00349
ENSBTAG00000000232	0.124883	0	1.64707	0	0.056281	0	0
ENSBTAG00000000233	0.299597	0.176214	12.1486	0	2.66182	0.59728	0.0693191
ENSBTAG00000000236	67.8925	9.8456	21.4687	123.367	60.317	77.5739	29.9244
ENSBTAG00000000237	0	0.36991	0	0.0883289	0.0692925	0	0
ENSBTAG00000000238	0.0869672	0.0934232	0.0320611	44.8005	0.10079	0.0276472	0.0301849
ENSBTAG00000000240	4.07854	72.4015	3.44766	4.72649	3.61277	9.35776	4.10008
ENSBTAG00000000241	39.412	34.4218	36.6911	21.554	31.304	22.151	21.8158
ENSBTAG00000000242	27.6268	110.323	40.1209	21.7029	13.9853	41.502	19.5629
ENSBTAG00000000243	7.53052	77.9788	1.52937	10.4999	3.18167	15.6793	19.5654
ENSBTAG00000000244	1.31654	0.248811	0.2762	28.2424	2.83639	0.407421	0.684763
ENSBTAG00000000245	1.40423	5.55346	0.642469	1.62199	1.79755	10.6495	10.1618
ENSBTAG00000000246	4.28149	0.226426	5.19562	15.8515	3.31488	0.22975	1.58311
ENSBTAG00000000250	4.34734	64.3663	16.3207	8.19481	4.46947	25.4332	41.8796
ENSBTAG00000000251	45.8153	797.564	58.3841	24.1007	23.5685	39.4969	130.67
ENSBTAG00000000252	23.3228	92.6369	64.4737	16.5454	18.4259	44.0557	21.6157
ENSBTAG00000000253	2.35274	18.2709	0.711952	5.77444	38.1558	40.4085	21.9175
ENSBTAG00000000256	3.74533	33.1587	9.11672	6.12555	10.2997	3.59645	3.11554
ENSBTAG00000000257	0.392928	0.198327	0.304178	9.24363	0.0531243	0	4.45476
ENSBTAG00000000258	0.536416	2133.06	0.0988379	13.4336	0.492324	2.15122	4.21844
ENSBTAG00000000259	0	757.538	0	0	0	0.0441109	0
ENSBTAG00000000260	11.0627	37.5254	8.48899	7.39697	12.8468	16.7977	24.6829
ENSBTAG00000000261	0.0885214	0.347716	0.0507609	0.6611	0.039894	0.0530434	0.0477904
ENSBTAG00000000264	0	0	0.0198766	0	0.0624858	0.84487	0.0187135
ENSBTAG00000000265	0.211523	0.124072	0.0779744	15.2068	0.0612816	0.0280887	0.122352
ENSBTAG00000000266	10.8067	35.6259	4.31242	11.5107	7.44908	7.94005	8.93786
ENSBTAG00000000267	8.11227	3.81484	6.99711	6.09165	8.72561	4.84493	5.27497
ENSBTAG00000000269	8.54932	51.2592	7.5375	9.43914	4.29842	4.78533	9.51957
ENSBTAG00000000271	1.72066	3.44845	2.21112	4.68043	1.93396	0.380331	1.84669
ENSBTAG00000000273	0.180038	0	0	0	0.162276	0.0538791	0
ENSBTAG00000000274	35.7696	18.2556	27.2854	23.9184	32.2778	40.1224	25.6886
ENSBTAG00000000275	5.91256	13.318	4.04959	9.31807	4.75537	3.96758	4.38115
ENSBTAG00000000277	23.5042	34.9282	1.34303	7.45322	8.61967	17.2133	1.6217
ENSBTAG00000000278	0	0.033642	0	0.0231609	0	0	0
ENSBTAG00000000279	1.85565	6.34941	1.08827	7.23208	1.14039	10.3979	1.2295
ENSBTAG00000000280	0	0	0	0	0	0	0
ENSBTAG00000000281	2.02335	1.82606	0.169792	0.935569	0.40033	6.8727	0.559497
ENSBTAG00000000283	53.991	4.76393	3.35485	9.36547	43.4602	1.72383	2.9101
ENSBTAG00000000284	1.06316	3.23263	0.103039	2.76135	1.90304	2.89612	7.93053
ENSBTAG00000000285	6.87393	21.6724	6.71823	8.01645	2.63999	5.71522	7.6878
ENSBTAG00000000286	6.60124	10.0562	1718.59	89.5107	7.14661	2.02465	14.2155
ENSBTAG00000000287	8.40458	9.14857	2.12421	17.471	4.71218	4.64923	4.45139
ENSBTAG00000000288	14.6091	37.2595	35.8013	16.9872	9.96493	8.27383	8.25227
ENSBTAG00000000289	14.1022	42.3508	32.5609	15.7362	10.8731	10.3623	10.2886
ENSBTAG00000000290	9.94088	9.22641	2.44083	5.37037	2.6589	19.923	5.78861
ENSBTAG00000000291	8.92332	51.9804	15.4061	5.14478	4.96514	9.66262	25.8787
ENSBTAG00000000292	10.2281	71.2834	1.5176	2.11531	29.6449	3.84802	7.16465
ENSBTAG00000000295	11.9935	42.0853	4.57748	17.4248	5.39471	3.79403	6.20079
ENSBTAG00000000296	15.9417	3.83246	2.60507	15.0185	11.2047	8.54986	3.2999
ENSBTAG00000000297	13.9104	67.015	16.6813	8.19298	12.4528	17.2388	12.3803
ENSBTAG00000000300	0.0736079	0.848303	0.088639	1.8902	0.0199038	0.320642	0.107295
ENSBTAG00000000301	0.0196223	0.415664	0.033756	0.101454	0.0596914	0.036093	0
ENSBTAG00000000305	276.939	148.969	40.4199	42.6409	45.7504	15.7998	20.4584
ENSBTAG00000000306	6.71395	3.31738	0.316076	0.13194	3.34319	2.08641	0.371975
ENSBTAG00000000308	20.0109	59.8112	14.266	32.1513	10.5463	13.6813	15.9042
ENSBTAG00000000309	0.147684	0.0598701	0.338747	5.66319	0.249589	0.598865	0.139529
ENSBTAG00000000310	312.877	0.138805	49.1285	0.40343	9.17804	0.323773	0.303302
ENSBTAG00000000312	46.6921	45.47	14.0141	83.4925	36.3322	26.0759	42.4213
ENSBTAG00000000313	3.90712	19.6195	5.28366	4.68118	2.17514	2.79716	8.59533
ENSBTAG00000000315	11.0657	39.1734	17.7772	11.743	7.82214	8.53833	9.03172
ENSBTAG00000000317	0.624	0.215838	0.594238	48.6247	7.48744	0.543728	2.63489
ENSBTAG00000000320	15.5274	21.6562	25.25	19.0728	19.2701	16.1141	17.9583
ENSBTAG00000000321	6.48283	21.952	3.17749	3.93232	8.74037	12.4684	7.50818
ENSBTAG00000000322	16.0707	8.45276	3.03737	6.36532	9.71903	33.5309	15.7863
ENSBTAG00000000326	0	0.0983897	0	0	0	0.0361354	0
ENSBTAG00000000328	0.121874	3.12652	8.38634	2.10043	0	0.10217	0
ENSBTAG00000000329	0.650107	0.534814	1.01242	27.1614	1.74865	0.467171	0.35467
ENSBTAG00000000330	12.2776	52.0421	7.55864	1.94105	15.434	25.4832	36.1671
ENSBTAG00000000332	4.94794	16.6278	4.55617	3.25531	19.7359	6.51931	23.2766
ENSBTAG00000000333	0.746645	0.330785	0.086787	2.99094	0.463812	0.3607	0.147075
ENSBTAG00000000335	0	0	0	0	0	0	0
ENSBTAG00000000336	0.0307286	0.153451	0	0	0.0636164	0.511506	0
ENSBTAG00000000340	24.934	33.8159	19.2863	27.696	28.5055	17.8115	18.241
ENSBTAG00000000341	51.6801	130.103	12.6451	31.0535	20.7934	68.9066	42.1869
ENSBTAG00000000342	32.6867	51.9627	8.29936	12.092	23.3204	19.8828	21.5696
ENSBTAG00000000343	18.4121	114.809	20.9315	24.4093	15.6671	33.538	62.6649
ENSBTAG00000000344	0	7.69233	0	0	0	0.354664	0
ENSBTAG00000000345	12.8585	28.8562	0.519924	0.994399	2.37741	52.0044	2.26949
ENSBTAG00000000347	54.7666	60.0128	16.0521	36.6302	99.1528	29.8076	17.7797
ENSBTAG00000000351	0	0	0	0	0	0	0
ENSBTAG00000000354	0.409354	0.3345	0	0.705499	0	0.525757	0.497249
ENSBTAG00000000355	2.79967	6.99256	2.07014	4.14787	1.959	2.23274	3.57979
ENSBTAG00000000356	6.44758	14.9539	3.37834	6.5594	15.9776	4.85254	8.64122
ENSBTAG00000000357	4.21785	4.83444	2.02237	5.55802	5.4341	8.75834	0.926282
ENSBTAG00000000359	36.834	92.3071	140.872	49.7048	27.6325	22.6852	57.3768
ENSBTAG00000000360	0	0.122106	0	0	0	0	0.0219663
ENSBTAG00000000362	6.10744	9.35721	6.14209	5.84205	3.72545	3.43114	3.2655
ENSBTAG00000000363	3.41545	2.07632	2.68399	8.07368	0.431716	2.44635	1.23727
ENSBTAG00000000365	6.30688	43.8125	6.12951	7.32854	4.87005	76.6084	17.6705
ENSBTAG00000000368	0	0	0	0	0	0	0
ENSBTAG00000000369	29.2594	19.437	8.41208	22.0052	23.4016	14.6237	23.3111
ENSBTAG00000000371	31.4323	49.2354	39.8248	22.4664	20.1404	16.0724	22.2529
ENSBTAG00000000372	10.0438	22.7646	2.03274	6.03396	4.9998	3.08284	4.89078
ENSBTAG00000000374	0.0472277	0	0	5.04645	0	0	0
ENSBTAG00000000375	33.446	56.922	41.2864	27.2935	44.9153	56.1333	32.7419
ENSBTAG00000000376	0.31565	0.237468	0	0	0.213382	0.0411888	0.0365167
ENSBTAG00000000377	2.38031	1.10477	0.406357	0.0313155	0.982658	0.268293	0.29429
ENSBTAG00000000379	10.6034	13.6836	8.58001	15.2963	9.61038	9.1835	9.35002
ENSBTAG00000000380	2.42351	8.17968	13.6986	8.26834	1.57144	0.26969	3.08407
ENSBTAG00000000381	3.62963	0.320179	0.11563	0	2.90803	0.299256	0.217727
ENSBTAG00000000382	15.5888	30.3346	19.6596	25.1454	16.1259	25.5339	26.0116
ENSBTAG00000000385	9.01476	6.57722	94.6204	13.9613	13.3956	9.1068	8.3095
ENSBTAG00000000386	17.4424	34.4056	16.3226	23.1088	14.6718	17.5879	12.0546
ENSBTAG00000000387	23.3172	27.3726	2.94898	25.6682	28.9583	7.13995	33.1676
ENSBTAG00000000389	3.09562	4.86706	3.79101	1.85398	7.07006	3.51617	5.12698
ENSBTAG00000000390	12.1628	113.694	2.25187	11.7187	4.12951	7.38209	7.12587
ENSBTAG00000000392	19.3143	17.1309	25.0046	14.634	15.7367	15.9581	9.23894
ENSBTAG00000000393	10.9933	1.53118	176.572	3.80829	7.99167	2.25039	2.95257
ENSBTAG00000000394	8.51211	21.8694	2.2123	2.84959	10.9013	25.2972	11.1085
ENSBTAG00000000395	0.785238	0.0184118	1.95556	2.18485	0	0.0766919	0.00933286
ENSBTAG00000000396	11.449	34.7345	2.13503	3.36883	18.4576	10.7829	10.352
ENSBTAG00000000397	0.77172	0	0	0.665008	0	0.395682	0
ENSBTAG00000000399	0.108237	0.272264	0	0.373082	0.0731691	0	0
ENSBTAG00000000400	0	0	0	0.0505007	0.277318	0	0
ENSBTAG00000000401	0.0210037	0	0	0.249013	0	0	0
ENSBTAG00000000404	37.0767	124.042	28.4948	24.7893	22.1097	52.7132	71.2217
ENSBTAG00000000405	42.0017	953.46	17.2271	11.6372	40.6946	50.6774	183.876
ENSBTAG00000000406	4.40277	14.7968	3.35006	10.0474	5.16296	2.87441	8.62211
ENSBTAG00000000409	7.5172	24.8192	5.7052	7.20668	7.13513	7.87674	5.13779
ENSBTAG00000000410	0	0.201778	0	0	0	0.634973	0
ENSBTAG00000000411	22.7449	34.7985	25.2981	19.1887	33.6456	19.3229	28.1327
ENSBTAG00000000413	0.364231	9.0899	0.522153	1.04622	2.13392	1.93481	19.8605
ENSBTAG00000000414	0.0222324	0.513654	0	0.0383163	0.150292	37.19	1.58436
ENSBTAG00000000415	17.0493	16.6994	17.1438	25.7744	9.28589	23.8715	10.1206
ENSBTAG00000000417	30.2778	215.009	42.674	22.1207	46.1832	89.6542	186.937
ENSBTAG00000000418	0.0651545	0.851063	0	1.4972	0.557901	4.73054	4.85417
ENSBTAG00000000419	0.0323618	0.162015	0.0278359	0	1.68451	0.0300056	0
ENSBTAG00000000421	9.77965	8.41645	9.12314	15.7081	0.989416	3.65309	2.35512
ENSBTAG00000000422	5.38048	6.00977	7.64074	3.36372	9.12875	4.63977	8.21882
ENSBTAG00000000423	14.1865	18.1948	6.06521	25.1247	19.4829	8.27824	14.5021
ENSBTAG00000000425	654.473	1527.17	365.665	359.389	450.052	2653.62	431.639
ENSBTAG00000000426	0	0.626005	0	0	0	0	0
ENSBTAG00000000428	11.1168	14.7397	9.11283	2.82887	22.0911	55.6634	10.513
ENSBTAG00000000429	32.7755	65.7362	28.3636	28.0711	69.7454	29.2695	76.3081
ENSBTAG00000000431	44.6849	23.362	4.62362	1.41187	37.7904	27.5767	4.91974
ENSBTAG00000000432	59.9638	44.5873	3.03631	5.33382	21.4	31.6024	4.32616
ENSBTAG00000000434	549.116	186.166	4016.2	998.448	60.7662	7.09263	1160.9
ENSBTAG00000000435	8.23739	28.0261	4.76651	5.1194	12.1832	11.4724	16.8992
ENSBTAG00000000436	9.28585	4.85849	0.514473	1.00506	14.4752	3.22591	1.4531
ENSBTAG00000000437	3.10891	0.233858	0.120185	0.0602026	5.99794	2.10875	0
ENSBTAG00000000438	0	0	0	0	0	0	0
ENSBTAG00000000439	8.64235	15.3547	5.1216	13.6764	13.2483	3.92335	7.8052
ENSBTAG00000000440	2.80532	4.67887	135.39	3.95575	3.9997	2.35919	8.67405
ENSBTAG00000000441	1.05255	0.574375	1.32785	1.51168	0.616662	0.311366	0.340948
ENSBTAG00000000442	545.708	19248.4	16.3916	82.324	68.3109	195.083	8.86683
ENSBTAG00000000445	0.107369	5.472	0	0.349528	0.048388	0.0223476	0
ENSBTAG00000000446	5.14484	10.7802	1.68088	10.9979	12.883	5.63239	11.6518
ENSBTAG00000000447	8.69703	33.3059	7.81856	18.4218	6.63786	5.36377	7.63365
ENSBTAG00000000448	15.5088	0.050691	5.15624	1.80016	1.0745	2.19771	84.6962
ENSBTAG00000000451	35.2533	70.1218	147.646	41.8832	12.0613	41.2102	38.1644
ENSBTAG00000000454	7.73317	10.8634	1.50527	12.1865	5.08379	33.1807	59.3684
ENSBTAG00000000455	16.2221	63.6743	4.26148	14.9492	14.4151	3.08553	11.093
ENSBTAG00000000456	0.0773657	0	0.0443639	0.0888902	0	3.17954	0
ENSBTAG00000000457	0.105892	0.160927	0.136623	0.50187	1.10954	0.910532	1.11478
ENSBTAG00000000458	33.668	12.0117	33.3968	61.6515	29.0616	13.4313	16.3442
ENSBTAG00000000459	2.7584	14.2731	4.38394	7.74628	6.05789	2.71438	5.12523
ENSBTAG00000000460	2.99902	4.33452	1.43915	22.266	7.15978	2.3885	39.3568
ENSBTAG00000000462	4.61721	3.79632	1.38687	0.985215	5.72727	4.20106	6.05373
ENSBTAG00000000469	69.358	200.943	86.1789	193.426	61.3147	101.814	88.0236
ENSBTAG00000000470	0	0.188297	0	0.0665369	0	0	0
ENSBTAG00000000472	3.3163	9.90528	3.45238	2.94358	1.2893	2.70461	1.40618
ENSBTAG00000000473	3.23082	1.38301	0.521456	1.69465	2.61887	1.63814	1.00583
ENSBTAG00000000475	5.5035	12.2158	4.66897	6.30165	3.00689	3.7912	5.18941
ENSBTAG00000000476	2.65327	41.4547	0.451424	0.954751	2.24696	0	0.755567
ENSBTAG00000000477	1.46888	0.579449	0.394104	1.1148	0.947423	0.578467	0.130956
ENSBTAG00000000478	0.755868	0.473935	14.6285	0	0.894199	0.591196	2.75449
ENSBTAG00000000480	17.0531	40.0995	30.9924	3.18279	14.3436	22.7653	28.6059
ENSBTAG00000000483	9.8636	5.5442	2.53649	2.97927	17.8726	13.3309	5.76428
ENSBTAG00000000484	14.8211	7.05841	7.12277	3.82422	39.4904	10.5933	16.1657
ENSBTAG00000000487	0	0	0	0	0	0	0
ENSBTAG00000000489	2.90841	3.61359	0.899472	5.96992	9.80842	1.98289	4.6576
ENSBTAG00000000490	1.87891	3.81636	0.964012	24.9114	3.05283	10.659	5.79261
ENSBTAG00000000492	20.5251	43.1917	44.0167	17.1433	15.1148	23.7543	15.6354
ENSBTAG00000000494	1.48587	1.20372	45.8328	6.36646	1.11606	3.93841	2.94133
ENSBTAG00000000495	21.4015	41.5556	21.5309	18.8095	9.83981	15.2701	14.6025
ENSBTAG00000000496	0.213591	1.16036	0.0734877	0.122704	0.154014	2.25481	0.0691872
ENSBTAG00000000497	58.8115	274.216	13.4634	28.895	33.8243	173.54	228.372
ENSBTAG00000000500	2.74089	6.6639	2.33166	1.97256	3.78715	3.62258	2.53668
ENSBTAG00000000501	1.84377	18.3712	1.10479	19.3871	3.82323	2.74622	9.91489
ENSBTAG00000000502	0.0116982	0.0730503	0	0	0	0	0.17052
ENSBTAG00000000504	22.8506	61.8287	22.6922	32.3906	21.701	18.7952	20.3717
ENSBTAG00000000505	15.9629	104.181	11.9544	6.81082	4.77265	10.919	12.9449
ENSBTAG00000000507	52.9891	2.18272	111.198	10.8537	100.312	1.7749	11.9827
ENSBTAG00000000510	22.5033	27.4604	39.2802	10.1992	27.3341	42.7279	27.5202
ENSBTAG00000000511	10.4481	4.44915	19.7254	9.93037	4.8855	3.99569	3.97954
ENSBTAG00000000512	5.81739	0.992172	197.332	16.4972	4.45693	1.27055	9.19356
ENSBTAG00000000516	1.10894	0	2.86156	5.16025	0	0	0
ENSBTAG00000000517	4.66046	1.80839	0.632949	14.0913	9.78313	1.57563	1.39045
ENSBTAG00000000518	0	0.948037	0.0789674	2.84803	0.0423608	0	2.97195
ENSBTAG00000000520	0.0232455	0.201825	0	9.24103	0.0209521	0	4.34217
ENSBTAG00000000521	4.04168	4.21675	2.54047	3.31536	0.788134	6.43635	2.58063
ENSBTAG00000000522	0.0242047	11644.8	0	21.4	0.032725	0.0440477	0
ENSBTAG00000000524	173.352	108.952	18.1314	58.4242	147.388	89.4465	146.752
ENSBTAG00000000526	7.50036	19.4405	11.3877	11.8784	5.40579	8.86473	6.33992
ENSBTAG00000000527	30.0359	38.906	79.1094	16.6677	30.542	16.828	29.6907
ENSBTAG00000000528	22.7629	44.0586	12.8354	16.9999	23.5092	29.7502	31.4395
ENSBTAG00000000529	9.81652	11.7862	12.1993	24.6035	9.08528	10.1531	6.72073
ENSBTAG00000000531	0	0.302451	0.039569	0	0	0	0.335281
ENSBTAG00000000532	4.09651	7.07161	2.43827	2.02568	4.15973	1.82224	3.52736
ENSBTAG00000000533	0.373779	2.60323	0.482257	0.751551	0.463241	0.446266	0.504484
ENSBTAG00000000534	0	0.123292	0.109738	5.9367	0.215613	0	0
ENSBTAG00000000535	0.124857	0.0250486	0	6.42109	0.00675233	0.0570801	0.574308
ENSBTAG00000000536	8.37597	4.29444	5.30358	2.72066	9.51652	6.02723	4.30138
ENSBTAG00000000539	32.0594	74.7927	92.27	15.9109	16.1508	27.5886	20.8989
ENSBTAG00000000540	0.473108	0.170511	0.0651107	1.89167	6.24296	0.244064	1.71641
ENSBTAG00000000541	0	0	0	0.0208567	18.7505	0	0.0588007
ENSBTAG00000000542	26.4482	78.0755	24.4714	91.3454	16.5732	17.7035	57.0578
ENSBTAG00000000545	34.0201	27.4168	30.5036	27.7479	14.6589	40.3256	19.8164
ENSBTAG00000000546	13.81	110.166	197.598	26.3039	22.3574	35.3206	18.9006
ENSBTAG00000000548	11.6811	10.0753	35.0767	19.7377	7.41876	9.15056	15.1823
ENSBTAG00000000550	168.949	386.343	532.317	77.9725	93.2193	406.416	498.867
ENSBTAG00000000551	13.0948	26.7137	20.2258	11.5268	10.1372	8.8697	9.00799
ENSBTAG00000000552	0.00797299	0	0	1.36036	0	0.0301562	0
ENSBTAG00000000555	63.1885	138.077	14.8019	11.3683	31.45	29.7597	75.1143
ENSBTAG00000000558	0	0	0	1.68698	0	0	0
ENSBTAG00000000559	19.2805	24.7003	3.3612	64.2022	96.8682	15.2659	11.0161
ENSBTAG00000000560	121.512	159.323	101.78	65.3833	61.3235	197.878	69.1486
ENSBTAG00000000561	4.69889	26.3583	1.61141	7.19847	35.2942	20.7994	12.51
ENSBTAG00000000562	35.7712	217.296	70.5105	97.846	25.0789	67.8371	68.2305
ENSBTAG00000000563	25.6212	33.9042	3.01497	8.28815	28.2117	15.462	13.4215
ENSBTAG00000000564	0.0602355	0.20098	0.0518113	87.41	0.0203598	0.0839979	0
ENSBTAG00000000565	5.53441	14.493	4.04148	10.3558	2.36999	4.8852	2.00493
ENSBTAG00000000566	2.73575	5.23878	0.645433	4.1825	1.4838	0.714744	1.29735
ENSBTAG00000000567	0	0	0	0	0	0	0
ENSBTAG00000000568	0.0174836	0.0936583	0	0	0.0236381	0.0323216	0.113267
ENSBTAG00000000569	9.09473	14.2686	35.1537	5.74985	26.6272	15.8027	20.8442
ENSBTAG00000000570	1.97192	0.0565186	9.50168	3.11804	1.17773	2.03775	0.527126
ENSBTAG00000000571	6.62764	2.01627	1.85777	3.9819	31.6003	14.6809	17.2043
ENSBTAG00000000573	0.0829259	0	0	0	0	0	0
ENSBTAG00000000574	0	0	0	0	0	0	0
ENSBTAG00000000575	7.35958	33.7001	1.85967	10.8687	18.0093	2.64981	6.10704
ENSBTAG00000000576	0.415201	0.294321	0.138885	0.198771	0.389831	0.0216253	0.0373593
ENSBTAG00000000578	23.3801	49.1881	14.8579	24.7138	28.0152	26.0503	29.8183
ENSBTAG00000000579	9.95748	11.4936	8.08409	10.9093	5.9469	9.67579	5.1635
ENSBTAG00000000580	0.0335018	0.131847	0	0.173216	0.18118	0.0596771	0
ENSBTAG00000000581	6.64496	5.4672	1.24992	35.7911	6.68364	3.02498	0.767141
ENSBTAG00000000582	0	0.247978	0.0728465	8.31971	0.629766	7.54214	4.66368
ENSBTAG00000000584	0	0	0	0	0	0	0
ENSBTAG00000000585	0.0473726	0.515325	0	0.163288	0.128097	0	0
ENSBTAG00000000586	5.7203	2.91131	0.444193	5.7423	3.00092	1.66483	2.57353
ENSBTAG00000000588	3.52866	0.330059	1.33834	4.62094	0.0187826	0.518043	1.48502
ENSBTAG00000000589	0.176982	0.818533	2.67925	6.16136	0.143569	0.0627812	0.343972
ENSBTAG00000000590	1.07988	1.91294	0.0575398	0.205876	0.936734	1.80311	0.789372
ENSBTAG00000000593	0.0369962	0.241274	0.190933	5.16463	0.250096	0.326909	0.239679
ENSBTAG00000000595	0.0112896	0.0292	0.0906334	0.739367	0.0152637	0.0431393	0.0121899
ENSBTAG00000000597	0.00893189	0	0.0614632	0.0692733	0	110.314	0
ENSBTAG00000000598	1578.3	356.863	301.801	386.706	398.041	556.753	274.156
ENSBTAG00000000599	89.7047	212.648	102.478	128.248	79.0348	56.1461	57.2604
ENSBTAG00000000601	0.363711	0.474612	1.59167	1.49561	0.276065	2.64081	0.837106
ENSBTAG00000000602	11.2863	23.8557	14.6042	10.4052	16.7418	11.1145	13.53
ENSBTAG00000000603	30.2305	18.6977	7.40972	36.3604	12.8601	3.40861	3.48805
ENSBTAG00000000604	52.6132	16.5582	0.422944	0.677951	11.4678	3.98028	237.085
ENSBTAG00000000605	250.629	803.018	706.152	499.027	109.105	297.787	499.178
ENSBTAG00000000606	0	0	0	1.53288	0	0	0
ENSBTAG00000000607	14.4668	18.1549	96.9261	17.7949	15.4374	11.8105	16.9092
ENSBTAG00000000608	11.3327	23.8169	21.8554	9.94026	12.2028	11.8973	15.1483
ENSBTAG00000000609	217.073	869.848	214.38	63.8892	193.826	380.258	185.103
ENSBTAG00000000611	0	0	0	0	0	0	0
ENSBTAG00000000613	20.8569	75.3097	22.9591	16.6176	24.7013	22.9486	25.1626
ENSBTAG00000000616	1.84694	0.691356	1.23645	3.48625	1.8573	0.482639	0.644314
ENSBTAG00000000617	0	0	0	0	0	0	0
ENSBTAG00000000619	0	0	0	0	0	0	0
ENSBTAG00000000620	0.312651	0.149038	0	0.209547	0.164386	0	0.0843959
ENSBTAG00000000621	4.57877	7.20275	0.212048	6.32542	4.37395	1.8086	3.89507
ENSBTAG00000000622	1561.52	3185.34	1363.49	542.516	759.08	3109.5	1492.29
ENSBTAG00000000623	2.95756	0.624779	0.383333	6.98246	0.602538	0.223233	0.688992
ENSBTAG00000000625	1.53921	6.31511	1.02499	0.556218	63.7062	2.39099	7.80046
ENSBTAG00000000626	0.182663	0.101756	0.0349149	1.64401	1.75618	0.372731	1.05189
ENSBTAG00000000628	2.33255	0.391363	0.321014	1.9565	0.441509	0.146202	0.453712
ENSBTAG00000000629	0.863977	0.717391	0.401299	0.625386	0.315389	1.50078	0.321842
ENSBTAG00000000630	33.3385	60.4577	35.7391	33.3409	41.1443	23.0487	33.4933
ENSBTAG00000000632	2.10402	8.73357	0.15652	4.17499	1.33776	0.895986	1.08679
ENSBTAG00000000634	0.0698777	0.749751	0.0515186	0.0516129	7.47705	4.58408	3.44376
ENSBTAG00000000638	1.71568	0.572832	0.202551	0.231911	1.84205	5.66824	0.354154
ENSBTAG00000000639	42.2508	263.873	27.2474	17.0698	62.7737	104.702	77.4324
ENSBTAG00000000640	27.2079	183.655	22.9147	25.17	30.5267	53.3224	42.2768
ENSBTAG00000000641	15.6431	5.40305	4.53619	1.78095	6.45569	7.6433	1.44282
ENSBTAG00000000642	12.9777	9.88486	21.4546	8.87607	21.429	14.247	15.0271
ENSBTAG00000000644	24.3172	0.611764	0.208123	0	0.65427	19.95	0.58783
ENSBTAG00000000646	13.0346	25.5674	7.07296	11.4296	7.72722	8.49628	6.22611
ENSBTAG00000000647	13.553	32.7487	56.0598	5.4761	18.3034	19.8235	37.3893
ENSBTAG00000000648	7.90428	0.778111	1.05736	0.444905	0.28254	0.253082	0.577381
ENSBTAG00000000650	5.56095	8.41261	5.25799	3.50778	9.47737	3.70214	7.0064
ENSBTAG00000000653	9.07901	2.30371	2.06743	34.9212	11.3596	4.79542	49.494
ENSBTAG00000000654	0.146752	2.28437	0.0970989	0.700392	0.96153	0.0211789	0.0182833
ENSBTAG00000000655	1.24084	4.05516	0.640384	4.0021	0.958649	0.949795	1.83744
ENSBTAG00000000656	5.39163	0.91228	15.726	0.94319	5.39865	1.27746	0.984857
ENSBTAG00000000658	0.980382	8.36652	0.3865	0.586678	3.22167	0.193674	2.75668
ENSBTAG00000000660	0.85598	0.73015	0.109077	2.97779	1.69308	2.29458	0.744529
ENSBTAG00000000662	5.29924	3.41602	4.65451	4.4331	8.2469	6.53092	3.94997
ENSBTAG00000000664	0.311254	3.0622	0.0382463	1.76726	0.180351	1.22479	2.52057
ENSBTAG00000000665	0.16211	0	0	0	0.438349	0	0.525113
ENSBTAG00000000666	10.5543	30.3507	7.42494	6.3845	10.2297	6.00867	10.1602
ENSBTAG00000000667	5.27324	2.26041	1.20953	0	0.561716	59.6431	0
ENSBTAG00000000668	1.85099	7.44799	6.24038	9.40521	3.40865	11.4537	25.2754
ENSBTAG00000000670	4.21709	11.5906	5.90207	1.97096	6.21694	5.64143	8.83666
ENSBTAG00000000671	5.58096	4.41075	0.680377	1.13604	8.85262	0.884261	1.6014
ENSBTAG00000000672	15.8068	4.29347	3.32102	7.34643	55.652	9.58754	5.18315
ENSBTAG00000000675	13.2269	12.6896	3.41783	10.5056	27.3515	4.41569	7.91221
ENSBTAG00000000676	4.52731	7.42816	4.52653	8.4324	2.24378	5.67693	2.60434
ENSBTAG00000000678	172.578	203.401	1140.12	137.05	92.6328	109.676	93.6527
ENSBTAG00000000679	16.9971	12.1976	3.26522	20.3345	4.83186	10.0617	4.23733
ENSBTAG00000000682	5.43255	2.47596	1.68787	6.71844	0.988219	3.9234	1.57843
ENSBTAG00000000683	10.4554	12.7032	14.4705	14.46	16.0265	5.39728	9.6516
ENSBTAG00000000684	16.0071	18.5073	79.2889	10.2325	10.9673	0.88509	12.9335
ENSBTAG00000000686	3.50378	9.18062	1.12454	1.84762	3.21702	6.58437	2.58331
ENSBTAG00000000687	5.18741	24.9329	4.08219	4.39877	3.22693	4.6312	3.6422
ENSBTAG00000000688	0	0	0	0	0	0	0
ENSBTAG00000000690	0	0	0	0	0	0	0
ENSBTAG00000000693	59.6212	37.2434	111.127	57.3213	48.2985	40.5863	27.5326
ENSBTAG00000000694	104.291	427.311	76.0717	80.7639	75.8587	102.838	115.615
ENSBTAG00000000695	16.61	11.2628	35.6668	9.0853	14.8783	10.5351	6.82085
ENSBTAG00000000696	74.4502	75.5027	50.9642	23.7873	63.3651	33.741	49.096
ENSBTAG00000000697	2.19874	2.31642	2.30731	2.5389	2.67545	1.76968	1.49567
ENSBTAG00000000698	0.117273	0.0418885	172.332	0.0360916	0.0622891	0.119907	0
ENSBTAG00000000699	2.53979	2.31952	0.858234	2.03227	1.90087	1.49468	0.661099
ENSBTAG00000000700	55.4607	18.1468	13.8855	13.4781	42.9239	34.449	24.3446
ENSBTAG00000000703	0.0651255	0	0.022407	4.22023	0.228931	0.0973416	0
ENSBTAG00000000704	21.3277	95.1318	4.18729	3.22296	16.956	40.6695	10.7931
ENSBTAG00000000705	84.3696	229.46	37.4797	68.7522	50.2246	157.157	105.588
ENSBTAG00000000706	23.5928	7.37567	15.0804	2.72708	98.838	2.54396	12.8781
ENSBTAG00000000707	0.474354	0.235136	0.0627713	0	2.07199	0.451913	0.650078
ENSBTAG00000000710	8.86207	7.54509	3.41118	15.1681	17.7765	2.26779	33.3508
ENSBTAG00000000711	64.3368	9.18973	9.79629	136.418	24.9513	18.3002	385.767
ENSBTAG00000000712	19.4625	25.6	13.9015	10.4616	25.8262	11.3922	12.8422
ENSBTAG00000000713	13.376	57.1233	2.66612	7.64317	8.31694	2.86613	13.2842
ENSBTAG00000000715	15.8465	5.65697	0.56282	0.257941	13.371	6.90952	1.80633
ENSBTAG00000000717	4.19211	81.1146	0.888392	11.9367	12.3623	126.111	61.451
ENSBTAG00000000718	0.0829199	0.137499	0	0.982491	0.126122	0.0194891	0.235023
ENSBTAG00000000719	0	0.239838	0.286871	9.34037	0	0	0
ENSBTAG00000000720	0.784849	0.57433	0.192881	0.483087	0.303178	1.36512	0.453985
ENSBTAG00000000721	4.87872	9.06788	3.67667	4.58979	4.90168	3.65369	3.1353
ENSBTAG00000000725	2.46795	2.60919	2.06504	3.08153	4.2333	1.6969	1.79464
ENSBTAG00000000726	0	0	0	0	0	0	0
ENSBTAG00000000727	3.7128	6.71089	4.06357	3.10023	5.52745	3.11891	3.44319
ENSBTAG00000000728	0.121858	0.748832	0	0.157512	0.0411884	0	0
ENSBTAG00000000730	0.141071	0	0	1.72725	0	47.254	0
ENSBTAG00000000731	0.152747	0.0417912	20.8989	0.965253	11.0968	0	0.593742
ENSBTAG00000000735	9.63985	8.99739	0.161789	0.648341	7.057	7.63879	1.75169
ENSBTAG00000000736	0.675806	0.576842	0.259513	7.88973	0.678117	0.290523	0.265889
ENSBTAG00000000737	2.79644	0.783664	0.229081	13.2934	0.0969441	0.204813	0.199085
ENSBTAG00000000738	5.29846	2.21379	0.565474	5.96184	7.83021	5.6115	3.65062
ENSBTAG00000000742	26.9488	4.27968	6.45025	1.00521	45.6888	2.1407	13.8806
ENSBTAG00000000743	0	0.145485	0	0	0	0.1567	0
ENSBTAG00000000744	25.0204	55.7963	20.4151	62.6874	20.7637	13.7732	31.8357
ENSBTAG00000000745	34.8303	6.76411	23.6326	2.10154	310.046	44.8432	877.882
ENSBTAG00000000746	54.7745	21.391	37.0415	75.4831	22.2792	7.22404	20.0662
ENSBTAG00000000748	9.21438	57.2843	6.55115	12.5989	8.18271	11.3737	11.5095
ENSBTAG00000000749	0.103489	0	0	0.401303	0	0	0.125709
ENSBTAG00000000750	10.6299	9.37503	9.28021	7.74259	10.0435	11.9289	7.33346
ENSBTAG00000000751	0.554582	0.782048	0.136292	0.477895	0.107114	0.0695954	0.192474
ENSBTAG00000000752	0.861357	0.750661	0.201479	0.147281	0.528736	1.62261	0.142365
ENSBTAG00000000753	5.56672	4.26893	3.25168	4.43898	10.5592	7.62075	7.80488
ENSBTAG00000000754	70.5084	165.061	25.8602	28.3547	28.1703	50.6362	34.9508
ENSBTAG00000000755	0.0227787	0.136228	0.019593	2.59101	0.061594	0.0213626	0.295143
ENSBTAG00000000758	11.731	6.15747	1.29766	5.03469	6.46303	2.10935	8.22866
ENSBTAG00000000759	62.3047	106.406	104.118	21.7276	47.553	76.8773	119.849
ENSBTAG00000000763	0	0	0	0	0	0	0
ENSBTAG00000000764	9.44369	22.8199	2.1588	14.0396	14.8097	16.9529	21.496
ENSBTAG00000000765	0	0.071004	0	0	0	61.2184	0
ENSBTAG00000000767	5.2303	3.35106	2.09142	5.32483	1.83453	3.63647	2.56686
ENSBTAG00000000770	3.61125	0.586433	27.4813	22.0858	0.610306	1.71218	0.670182
ENSBTAG00000000771	29.0557	81.4227	65.9005	63.3215	36.5737	23.138	45.3331
ENSBTAG00000000772	0	0	0	0.0962062	0	0	0
ENSBTAG00000000773	7.03641	22.0182	11.5629	15.0107	5.68764	13.4894	6.31865
ENSBTAG00000000776	0.0862934	0.128028	0	0.148722	0.0583348	0	0.209644
ENSBTAG00000000778	278.659	349.099	353.38	297.143	366.539	496.296	254.603
ENSBTAG00000000781	13.6647	1.9194	3.7927	16.6658	30.147	0.942764	4.84349
ENSBTAG00000000782	20.2513	24.3012	7.48361	7.25976	27.6782	5.95789	16.0023
ENSBTAG00000000783	0.113658	0.463991	0.195526	4.30944	0.614669	0.513698	1.1045
ENSBTAG00000000784	11.3406	34.8642	8.37248	8.10688	11.3971	10.8717	14.709
ENSBTAG00000000785	1.05647	1.43506	0.474115	0.76525	1.76993	0.492624	0.967134
ENSBTAG00000000786	15.3698	190.838	6.62778	10.9488	10.6949	46.8767	284.647
ENSBTAG00000000789	27.1109	41.1033	36.5427	34.7407	30.3152	27.8275	28.9802
ENSBTAG00000000791	0.215152	0.338908	0.222074	181.248	1.16355	0.300096	0.139386
ENSBTAG00000000792	0.0569101	0.142781	0.0979021	1.66738	0	0	0.0460864
ENSBTAG00000000793	0.397395	0.68709	0.0813851	0.097841	16.9884	6.73954	3.92307
ENSBTAG00000000795	2.02101	5.23344	2.6812	24.5883	1.52831	1.45771	5.10408
ENSBTAG00000000797	55.118	144.394	91.5756	41.7015	34.7534	76.3204	85.6059
ENSBTAG00000000799	10.3449	2.16484	1.35823	5.54753	4.73513	18.5172	5.63959
ENSBTAG00000000801	9.21342	33.1025	43.3356	31.0041	4.40841	4.06566	6.13513
ENSBTAG00000000802	32.0978	61.231	5.77342	1.00108	202.585	5.00332	3.06621
ENSBTAG00000000803	6.09392	7.08504	11.0314	13.8552	4.23425	2.18768	3.76158
ENSBTAG00000000804	3.44398	15.6116	6.73591	20.9343	7.14868	11.4728	6.36487
ENSBTAG00000000805	0	0	0	0	0	0	0
ENSBTAG00000000806	26.1969	81.7711	38.6639	34.072	23.4279	31.3266	25.8849
ENSBTAG00000000807	28.8819	12.0194	3.05899	5.52555	11.1099	41.3139	9.73083
ENSBTAG00000000808	96.567	328.193	194.884	103.211	79.9552	162.127	222.883
ENSBTAG00000000809	0.824568	0.0551718	0.156072	2.46517	24.4333	0	6.1767
ENSBTAG00000000810	92.2906	138.415	91.5821	54.3498	82.8159	206.685	153.054
ENSBTAG00000000811	7.95509	15.6963	9.73886	6.70999	7.36942	6.67458	9.81656
ENSBTAG00000000812	2.23074	1.23396	0	0.660782	21.4889	0.495179	0.620976
ENSBTAG00000000813	16.2328	3.04149	50.2376	7.66794	14.9473	1.2677	37.6897
ENSBTAG00000000815	6.02525	15.5456	2.0804	0.534887	16.4661	2.33236	4.12532
ENSBTAG00000000816	3.23569	3.44028	0.360997	0.874979	9.72866	5.25112	1.46912
ENSBTAG00000000817	0.809271	7.40714	3.47383	8.92629	2.61552	3.96714	0.848842
ENSBTAG00000000818	1.88586	0.311324	0	0.0570204	0.223658	0	1.82191
ENSBTAG00000000819	0.832546	0.28194	0.468226	2.37301	0.281403	0.891047	0.233378
ENSBTAG00000000820	82.8891	68.0335	42.8599	33.3055	95.1846	16.002	41.7963
ENSBTAG00000000821	0.105716	1.09808	0	5.05594	0	0.0956965	0.0428051
ENSBTAG00000000824	7.29824	19.0509	4.13246	2.68628	9.49543	7.51061	10.8106
ENSBTAG00000000825	23.0848	73.2295	66.5003	18.1696	37.7643	62.7267	115.404
ENSBTAG00000000827	5.89881	2.02931	6.67352	15.4362	1.24951	4.23715	1.40443
ENSBTAG00000000828	5.71167	3.88702	9.01879	0.808422	2.44351	7.43565	22.1884
ENSBTAG00000000829	4.9715	29.5403	0.446513	2.33988	6.26263	7.81613	8.24598
ENSBTAG00000000830	14.7216	6.68215	1.23539	25.114	15.2515	4.40651	40.4176
ENSBTAG00000000831	6.65097	23.6354	1.64852	12.0924	8.04779	3.70296	5.32996
ENSBTAG00000000833	69.2277	180.785	14.4259	20.6477	66.0478	66.1114	47.5874
ENSBTAG00000000835	5.64824	22.3356	0.890809	532.575	1.38411	6.37284	3.84981
ENSBTAG00000000836	0.751444	189.894	0.960294	0.148008	96.8937	999.061	52.9593
ENSBTAG00000000837	30.4308	23.3021	27.0041	30.9789	26.6406	33.2491	18.6584
ENSBTAG00000000838	7.2832	8.82006	72.644	2.59323	16.3491	7.35197	6.32644
ENSBTAG00000000841	1.96978	0.252395	1.47052	1.02485	4.64797	0.376912	0.722331
ENSBTAG00000000842	2.38194	0.886622	0.0611588	2.48147	3.31655	0.755295	0.431849
ENSBTAG00000000843	80.3628	437.837	265.249	300.787	77.8058	21.255	51.4426
ENSBTAG00000000845	0	0	0	13.803	0	0	0.0298883
ENSBTAG00000000848	30.0051	25.5658	43.3628	23.5024	49.0184	40.304	33.2061
ENSBTAG00000000851	21.9049	40.0706	4.66471	13.8979	14.4093	33.0451	20.0874
ENSBTAG00000000853	0	1.7118	0.0347192	0	0	0	0
ENSBTAG00000000854	2.00331	39.8918	0.147909	1.06689	0.278986	6.94872	0.222805
ENSBTAG00000000855	6.88638	4.31787	50.6057	5.22795	15.6442	5.03716	12.5599
ENSBTAG00000000856	4.49959	6.51985	1.91672	1.4771	4.34535	3.13964	2.56802
ENSBTAG00000000857	9.94413	37.4299	3.34072	6.83795	19.4199	10.8201	31.4794
ENSBTAG00000000859	2.66867	0.326485	0.884482	24.0935	0.264812	5.83286	0.317228
ENSBTAG00000000861	0.0367407	0.151178	0.0632048	0	0.198696	0	0
ENSBTAG00000000868	2.15514	2.59908	1.11224	3.34284	1.74827	1.26921	1.5458
ENSBTAG00000000869	2.92026	4.93784	1.82835	3.3724	1.85327	2.24355	1.46396
ENSBTAG00000000871	16.4482	27.6805	10.2225	16.6671	25.7301	14.6521	14.5623
ENSBTAG00000000872	0	0.200511	0	0	0	0	0
ENSBTAG00000000873	3.44711	29.6387	0.211159	9.78398	2.83504	0.654138	447.635
ENSBTAG00000000874	96.6265	73.7225	67.115	24.6266	54.6748	31.5363	12.2242
ENSBTAG00000000875	3.24296	2.54695	4.43771	4.93579	7.65867	1.89983	3.92222
ENSBTAG00000000877	3.23069	7.65389	3.61252	2.69116	2.76636	1.19173	2.35462
ENSBTAG00000000878	17.923	34.5706	43.2276	22.3884	15.0142	10.2247	10.6153
ENSBTAG00000000879	4.98465	22.2505	8.95496	3.86041	4.9905	8.58014	8.22653
ENSBTAG00000000880	55.8492	208.624	52.9863	35.3015	35.7998	39.855	39.3366
ENSBTAG00000000885	10.4148	9.18757	8.10829	4.34048	3.91346	7.65012	3.21503
ENSBTAG00000000886	0	0	0	0	0	0	0
ENSBTAG00000000888	0.15146	0.0406569	0.0372221	0.0223742	0.134567	0.115591	0.00700878
ENSBTAG00000000892	0.594435	0.791705	0.0852168	0.170746	0.904143	0.900281	0.762184
ENSBTAG00000000893	0	0	0	0.31183	0.0611563	0	0.0732612
ENSBTAG00000000894	170.899	121.793	1183.59	194.138	70.5321	124.195	164.104
ENSBTAG00000000895	5.16903	5.66965	10.2158	12.5536	5.02529	3.34579	3.69577
ENSBTAG00000000897	11.6799	112.749	1.10666	1.14333	6.7496	52.1941	18.7216
ENSBTAG00000000898	8.72087	1.84146	1.90376	0.352426	16.3606	5.20385	2.96127
ENSBTAG00000000899	10.4123	18.179	1.67253	14.3236	6.10594	1.40349	8.83838
ENSBTAG00000000900	5.14551	1.24859	0.914968	9.93386	1.87298	1.50448	1.08179
ENSBTAG00000000902	51.7065	59.5519	26.6091	72.7862	22.7051	15.1934	19.3518
ENSBTAG00000000905	0.222684	0.297128	0.168556	77.5242	2.529	0.285722	0.389517
ENSBTAG00000000908	5.98652	0	0.137314	0.275131	0	0	0.646393
ENSBTAG00000000910	0.0554718	0.0851927	0	5.3378	0.099998	0.54035	2.45572
ENSBTAG00000000911	22.1036	16.4098	32.9548	22.2519	26.5164	8.78051	16.8201
ENSBTAG00000000913	379	574.024	1045.48	163.188	97.9261	290.844	522.799
ENSBTAG00000000914	0	0	0	3.24904	0	0	0
ENSBTAG00000000916	0.423529	0	0	0.145986	0.458093	0	0.274383
ENSBTAG00000000917	21.995	31.937	2.51363	3.87274	8.99457	6.98158	5.23506
ENSBTAG00000000918	12.7084	44.6598	5.30348	10.3017	11.0918	3.35907	13.2318
ENSBTAG00000000919	1.4882	2.39619	0.7385	5.69687	2.24422	0.293189	1.71503
ENSBTAG00000000920	0.325339	0.0501748	0.0704654	0.039156	0.277324	0.0334405	0.0329115
ENSBTAG00000000923	0.0442226	0	0	0	0	0	0
ENSBTAG00000000924	0.250231	0	0	0	0	0	0
ENSBTAG00000000925	21.0359	0.249159	4.02087	0.486929	2.98645	0.605552	0.291198
ENSBTAG00000000926	0	0.185025	0	0	0	0	0
ENSBTAG00000000928	2.11755	0.711855	21.5598	18.049	8.49548	4.51018	2.64677
ENSBTAG00000000929	0	0	0	0	0	0	0.334791
ENSBTAG00000000930	1.31005	0.485308	0.0830615	0	3.92419	0.365739	0
ENSBTAG00000000933	1.23291	1.80045	0.107759	2.24275	2.72633	0.589871	4.04122
ENSBTAG00000000936	0.381001	1.11195	0.262173	1.70725	6.1299	0.201496	0.185123
ENSBTAG00000000937	12.3409	22.5284	5.9624	24.3327	15.7441	21.9494	13.6487
ENSBTAG00000000939	3.23062	6.96947	6.26909	1.92317	6.40405	2.98222	4.17074
ENSBTAG00000000940	9.75987	33.1262	16.6533	13.1738	12.7484	15.4107	15.0148
ENSBTAG00000000941	39.6511	33.2454	74.4944	133.344	43.9643	46.8559	43.6551
ENSBTAG00000000942	4.16135	0.588303	1.09897	6.27665	14.0937	4.3908	4.83487
ENSBTAG00000000943	2.56182	12.5943	2.37398	6.65933	2.54509	2.23987	2.30383
ENSBTAG00000000944	7.11949	1.70132	1.02419	5.98539	40.3472	2.0286	3.49543
ENSBTAG00000000945	10.7896	11.6991	1.9208	1.96364	16.1896	28.2725	3.11858
ENSBTAG00000000946	5.14364	2.59477	1.29735	3.06601	4.86275	4.27105	4.16537
ENSBTAG00000000948	61.1388	184.648	80.549	106.111	33.7336	66.4646	69.9428
ENSBTAG00000000949	5.42103	4.14279	6.87576	8.47189	4.59633	5.01371	3.19949
ENSBTAG00000000950	25.6126	119.997	76.7891	18.4214	19.8137	34.6992	55.7459
ENSBTAG00000000951	0.643973	0.122698	0.0471413	6.18683	0.333444	0.102232	0.133148
ENSBTAG00000000953	0	0	0	0	0	0	0
ENSBTAG00000000954	0.059732	0.811915	0	0.463251	0.605688	0	0.0967433
ENSBTAG00000000955	1.75999	1.32869	2.60276	1.75609	1.04365	1.43863	1.00018
ENSBTAG00000000957	7.31386	94.1254	3.82636	5.7275	11.0913	5.89045	6.97179
ENSBTAG00000000958	0.273888	0.761947	0.206136	0.914559	0.416587	0.190038	0.332696
ENSBTAG00000000959	1.26065	3.96389	1.43602	3.40578	1.49712	0.599013	1.68308
ENSBTAG00000000960	0.142237	0.615145	2.07986	0.122569	0.28846	0.116697	0.115185
ENSBTAG00000000961	0.526376	1.61562	14.5671	0.907179	1.36145	0.50131	1.81626
ENSBTAG00000000962	2.12413	9.90873	0.10827	0.352523	0.808372	4.08916	1.2487
ENSBTAG00000000963	0.552944	0.04641	0.0696698	0	0.0438039	0	0
ENSBTAG00000000964	2.90796	0.384541	0.04328	0.0488227	17.9774	0.698206	0.321174
ENSBTAG00000000965	0	0.071143	0.019572	0	0	0	0
ENSBTAG00000000966	0.589804	0.951904	0.0676423	0	0.478453	0.345632	0.0636839
ENSBTAG00000000967	3.50702	8.78861	21.0212	1.84306	4.59269	5.45936	2.49616
ENSBTAG00000000970	0.13964	0.11665	0.0600553	20.9977	0.0943972	0	0.452327
ENSBTAG00000000972	0	0.301565	0	0	0.0809959	0	0
ENSBTAG00000000973	0.201248	0.720016	0.0944196	0.0315308	12.4172	1.08024	413.239
ENSBTAG00000000974	14.1447	23.2547	22.982	20.8743	6.62099	16.4364	7.76939
ENSBTAG00000000977	13.3385	24.4991	8.45381	21.673	41.2259	5.20045	12.3588
ENSBTAG00000000978	12.0356	13.8779	6.83675	14.7048	16.5014	8.53843	8.2365
ENSBTAG00000000979	28.7261	250.006	68.6715	21.6564	16.6403	25.8374	40.1713
ENSBTAG00000000981	2.84613	3.55821	1.47905	10.6191	4.98159	1.27517	9.00212
ENSBTAG00000000982	0	0	0	0.110284	0.0865161	0	0
ENSBTAG00000000983	0.202979	0.171987	0.457551	3.73949	1.11665	0.782803	0.0793533
ENSBTAG00000000985	40.2228	64.7859	130.761	77.2579	27.849	68.2302	27.3047
ENSBTAG00000000986	0.0498568	0.625363	0	1.90347	0.656626	40.2359	22.9909
ENSBTAG00000000987	0.108314	0.29542	0.0401048	0.180253	1.1852	1.1832	0.0611691
ENSBTAG00000000988	1.03897	1.8397	0.150336	0.474147	0.183792	0.996885	0.225413
ENSBTAG00000000990	36.8799	132.507	58.6256	28.5172	20.583	31.7773	27.5554
ENSBTAG00000000991	7.15384	41.7604	11.7064	10.7254	6.68395	8.24037	7.91274
ENSBTAG00000000992	0.14961	0.944436	0	0	0	0	0
ENSBTAG00000000993	37.5316	117.711	3.48926	22.4517	19.1067	8.21975	8.57322
ENSBTAG00000000995	12.0489	15.7564	0.650868	2.75871	5.43008	15.5005	3.06389
ENSBTAG00000000997	0	0.122953	0	0	0	0	0
ENSBTAG00000000998	11.6052	12.5436	4.50427	15.8125	10.5907	10.327	6.61
ENSBTAG00000001000	0.0471208	32.893	0.0405308	2.08685	0.430028	23.0847	39.5186
ENSBTAG00000001001	0.220407	0.149669	0.0291664	2.95121	0.0687674	0	0
ENSBTAG00000001002	27.2408	20.5453	0.92658	1.90186	10.2911	6.42664	4.41178
ENSBTAG00000001003	0.809538	2.08997	1251.51	9.19955	0.410439	0	0.901412
ENSBTAG00000001004	31.2465	12.5625	8.80871	4.31214	29.5536	1.39212	8.85867
ENSBTAG00000001005	2.08132	3.80122	1.52766	2.66954	1.74198	1.29737	0.803116
ENSBTAG00000001006	0	0	0	0.0709105	0.0556281	0	0.466472
ENSBTAG00000001007	2.67478	3.92412	6.77817	1.60039	2.69301	2.66635	2.39649
ENSBTAG00000001008	4.99592	2.01786	0.414645	0.226584	16.0272	2.48552	0.922716
ENSBTAG00000001009	21.9981	6.29422	2.08242	6.29663	32.5835	15.6189	4.45581
ENSBTAG00000001010	0.387069	0	0.0158541	0.111182	0.0872204	0.243271	0.179116
ENSBTAG00000001013	15.7208	33.7946	6.68658	12.7576	13.9076	23.0938	13.3524
ENSBTAG00000001014	4.57352	6.77144	2.02037	2.74417	8.68736	5.21179	7.71829
ENSBTAG00000001015	16.3097	47.9731	8.01016	14.0179	16.0652	20.6816	17.2669
ENSBTAG00000001016	12.5583	14.954	13.7498	12.3935	6.03138	12.9799	8.88097
ENSBTAG00000001017	12.4632	3.65827	9.91168	10.0948	1.67092	7.50866	6.92121
ENSBTAG00000001019	0.800574	2.00004	0	6.43881	0.569677	0.0261775	0
ENSBTAG00000001020	0.0456387	0.0484417	0.019628	0.137648	0.138834	0.0213997	0.0184794
ENSBTAG00000001021	0.942552	495.677	1.85772	0.0676773	54.6313	9.42579	34.9166
ENSBTAG00000001022	14.9538	26.03	5.07189	3.38745	21.0078	11.8258	24.1335
ENSBTAG00000001023	8.10137	18.3025	10.4525	4.47228	20.5714	6.05977	11.3785
ENSBTAG00000001024	12.861	17.956	9.33359	10.6788	27.6171	13.6703	9.04882
ENSBTAG00000001026	0	0.098572	0	0.101766	0.133056	109.068	13.1659
ENSBTAG00000001027	201.015	25.6712	49.7584	13.4952	145.766	32.9351	181.951
ENSBTAG00000001028	0	0	0.024485	17.4228	0	0	0.1081
ENSBTAG00000001029	18.0431	6.2598	1.52653	6.5591	23.6746	1.34173	2.26757
ENSBTAG00000001030	11.0614	13.2585	14.5992	7.1479	14.2745	5.53151	10.3898
ENSBTAG00000001032	2.82527	0.275536	5999.98	23.7707	0.370698	0.803928	0.888143
ENSBTAG00000001034	2.87763	0.484858	0.350813	0	2.17505	2.77264	0.146793
ENSBTAG00000001035	43.5711	159.031	40.8476	37.2594	62.8997	40.8359	55.756
ENSBTAG00000001036	49.8488	584.856	64.7673	35.4296	29.0524	22.9403	68.9642
ENSBTAG00000001037	9.66734	4.92441	1.93034	11.327	12.6369	2.65379	4.33375
ENSBTAG00000001038	47.6461	72.3298	42.7702	18.1683	55.6826	71.1222	64.8682
ENSBTAG00000001041	0.660706	1044.26	0.15954	0.0403521	2.08337	0	0.0712999
ENSBTAG00000001042	5.97994	12.7043	5.02018	5.57903	7.63219	15.6517	8.80711
ENSBTAG00000001043	0.118106	0.145355	0	134.41	0.372589	0.0692041	0
ENSBTAG00000001044	7.74958	12.3833	5.48946	7.42561	4.73178	4.21413	5.4302
ENSBTAG00000001049	0.894146	2.63115	2.22408	5.02699	20.2276	0.0367392	0.981527
ENSBTAG00000001050	12.3628	9.25921	6.06127	3.83518	14.8342	8.41803	6.20714
ENSBTAG00000001051	0.771303	0.800807	0.17892	0.0896239	2.30035	0.266675	0.16845
ENSBTAG00000001052	0.117037	0.505436	0.0473738	0.41528	0.037232	0	0.144955
ENSBTAG00000001055	74.8897	179.914	69.2206	62.2342	76.1705	104.77	60.2803
ENSBTAG00000001057	30.59	296.119	4.39088	8.79785	15.853	33.7501	13.9966
ENSBTAG00000001058	0.19586	0.30624	52.7152	4.11201	0.361097	0.0657831	0.432571
ENSBTAG00000001059	61.121	139.639	209.582	33.7324	41.0406	68.4244	111.36
ENSBTAG00000001060	15.8866	5.07013	3.03662	4.13135	29.6697	12.5626	5.36488
ENSBTAG00000001061	6.2974	3.5687	11.4505	20.9852	10.3194	19.1941	17.4939
ENSBTAG00000001062	0	0	0	0	0	0	0
ENSBTAG00000001063	3.5831	2.33962	4.13159	8.41953	7.44094	0.54096	3.69084
ENSBTAG00000001066	7.50849	13.4926	0.243957	0.515752	15.7118	2.75573	0.43531
ENSBTAG00000001067	0.0264824	0	0	0.844357	0	0	0.0214457
ENSBTAG00000001068	2.4976	4.1261	0.182021	7.84178	0.800595	0.0390485	1.26104
ENSBTAG00000001069	20.0839	33.1577	4.75488	2.7905	19.127	20.1601	8.3705
ENSBTAG00000001071	6.72223	9.74407	4.33221	4.41014	8.81395	9.32393	9.11126
ENSBTAG00000001074	4.3332	13.8367	3.13869	0.86472	4.93351	4.98151	6.42715
ENSBTAG00000001075	0.0259142	0.129857	0.0445799	107.188	0.105109	0.328804	0.0839422
ENSBTAG00000001076	0.0124365	0	0	0	0	28.8527	0.100712
ENSBTAG00000001077	11.9958	18.8032	4.79092	6.33726	16.8541	6.61508	11.2276
ENSBTAG00000001078	1.09675	0.0921723	196.469	0.910929	1.82225	0.148061	0.0642041
ENSBTAG00000001079	18.4351	2.70868	10.8609	17.6579	10.7795	3.32223	11.5692
ENSBTAG00000001080	0.00986357	0.0304205	0.0169682	0.288988	0.526758	0	0
ENSBTAG00000001081	6.62354	2.27646	24.8085	6.17134	15.2382	6.00549	6.65525
ENSBTAG00000001082	0.0887676	0.148489	0	1.01991	0.16002	0	0
ENSBTAG00000001083	7.75508	3.82265	79.0089	2.57391	4.18657	3.8337	1.75311
ENSBTAG00000001084	0	0	0	0	0	0	0
ENSBTAG00000001085	5.14321	63.3216	0.804347	2.93319	14.2361	0.861895	5.24036
ENSBTAG00000001086	5.15343	10.6832	1.9934	6.35904	7.75082	57.3729	29.7811
ENSBTAG00000001088	0.0204389	0.158216	0	0.669279	0.110534	0.0375231	0
ENSBTAG00000001090	0.0835748	0.822959	0.0359433	0.684173	0.338982	0.114952	0.575278
ENSBTAG00000001092	11.0748	50.2276	22.599	7.85249	5.17092	15.1744	10.6652
ENSBTAG00000001093	1.23625	0.841784	26.7892	4.18646	0.821052	1.62775	0.491783
ENSBTAG00000001094	1.66661	0.596904	0.728343	7.60436	2.47594	0.223731	0.490158
ENSBTAG00000001096	4.63842	2.30166	2.2865	15.4739	3.85073	0.588356	3.20708
ENSBTAG00000001097	27.5645	38.998	3.71449	6.4133	9.25478	3.26289	11.7563
ENSBTAG00000001098	7.58109	10.8967	5.25467	9.60891	7.21461	4.31082	6.16905
ENSBTAG00000001099	0.321406	0.0638228	0	13.3404	0.0362121	0.242254	0.0433797
ENSBTAG00000001100	0.0373094	0.0799566	0.0213944	0.0214336	0.067257	14.0773	0
ENSBTAG00000001101	0.0748268	3.07531	0.128724	0.12896	1.55122	0.951558	0.68675
ENSBTAG00000001102	0	0	0	0	0	0	0
ENSBTAG00000001104	3.83466	32.6542	0.41087	18.3172	7.3193	7.25942	7.758
ENSBTAG00000001105	56.2894	1170.83	12.8575	14.4352	41.8267	100.376	95.1558
ENSBTAG00000001107	51.4309	255.621	60.7374	130.239	44.1666	61.9307	89.6581
ENSBTAG00000001108	8.64813	25.0799	2.51646	8.22877	7.32553	9.95781	8.03631
ENSBTAG00000001109	45.8171	160.618	77.7573	25.2576	21.7955	44.7467	64.462
ENSBTAG00000001110	4.93477	6.76971	15.326	0.389532	11.1537	15.1332	14.9782
ENSBTAG00000001112	2.15576	1.51547	1.07576	17.6407	2.22489	2.07374	2.50536
ENSBTAG00000001113	12.2757	14.4595	7.05205	9.17677	4.66882	3.13587	7.2167
ENSBTAG00000001114	30.6176	7.09939	18.1352	11.3686	7.92569	9.10482	4.39446
ENSBTAG00000001116	37.8981	12.1165	14.7688	8.51629	21.7851	22.0972	18.2648
ENSBTAG00000001117	3.6757	1.22715	2.16606	5.47224	4.34574	2.78153	1.38064
ENSBTAG00000001119	2.46747	0.688882	6.82429	5.13577	2.6945	1.04896	1.4141
ENSBTAG00000001120	2.1381	4.19258	290.23	10.8014	3.39662	0.374203	5.88696
ENSBTAG00000001123	17.5202	29.3132	5.41265	17.2951	22.792	7.08569	15.1804
ENSBTAG00000001124	3.14933	7.82145	0.964808	15.3908	8.16589	2.81202	4.30883
ENSBTAG00000001125	1.55738	0.815379	0.0893049	0	3.19348	236.395	0.0840788
ENSBTAG00000001126	15.8459	11.8054	6.11153	15.0178	4.74256	10.0488	6.0358
ENSBTAG00000001128	0	0	0.0650002	1.30239	0.051085	0	0.0611964
ENSBTAG00000001131	5.67148	4.59402	0.777256	3.09423	9.46834	2.60615	7.29845
ENSBTAG00000001132	7.91849	3.37798	6.20371	9.56164	3.95504	2.0145	2.24641
ENSBTAG00000001133	5.42548	30.0834	6.39518	4.17886	2.82692	8.29106	7.02636
ENSBTAG00000001134	20.7004	44.2424	18.5954	16.4287	34.1661	25.2237	32.6197
ENSBTAG00000001135	0	0.655006	0	0.980552	9.61533	0.116697	0.345556
ENSBTAG00000001136	0.442806	0.578156	0.018137	1.23558	10.7477	17.3384	1.17822
ENSBTAG00000001137	126.012	231.145	65.3141	82.0956	131.512	192.573	237.415
ENSBTAG00000001138	3.21664	9.03774	11.1354	3.07983	4.56369	5.71975	14.2785
ENSBTAG00000001139	0.417283	0.443714	0.630609	25.9023	16.7528	0.249343	4.66869
ENSBTAG00000001140	16.9124	122.269	9.58479	9.67045	13.6233	11.1101	60.0953
ENSBTAG00000001141	19.126	4.64295	3.96742	6.88039	20.1789	4.41181	5.93766
ENSBTAG00000001142	8.61727	23.7051	2.24057	6.0293	6.18365	16.6102	3.80192
ENSBTAG00000001143	18.0455	4.61653	1.41644	1.39796	7.99636	6.35795	1.32585
ENSBTAG00000001144	52.5216	112.992	104.761	64.4287	30.8038	35.2625	69.9438
ENSBTAG00000001146	7.52246	4.21896	35.6914	6.82994	5.76406	3.10367	2.96238
ENSBTAG00000001150	0	0.273663	0	0.0937472	0.0735431	0.184996	6.95989
ENSBTAG00000001151	3.71043	2.46073	12.3231	293.086	6.8184	2.13963	3.48305
ENSBTAG00000001152	0.156374	2.37909	0.0896694	0.628835	7.68155	0.377794	1.43517
ENSBTAG00000001153	3.3105	19.1835	7.17151	6.9205	13.8419	2.70547	15.7129
ENSBTAG00000001154	997.603	54.6157	33.8913	2.26838	4.73273	1.46159	6.16842
ENSBTAG00000001156	5.16485	47.3486	1.36375	1.73886	21.8582	2.97396	4.82453
ENSBTAG00000001160	10.3649	17.0123	2.50083	13.4056	9.46991	4.24408	4.89243
ENSBTAG00000001161	3.95232	10.1075	0.833442	1.82375	8.17049	9.98728	5.71984
ENSBTAG00000001163	1.27332	1.40382	0.222223	2.86238	1.24749	1.05516	1.43464
ENSBTAG00000001164	10.8546	39.6374	3.64147	5.74087	5.04715	4.06291	11.4678
ENSBTAG00000001165	26.7406	16.6384	10.0924	7.53803	5.98428	16.7472	8.05957
ENSBTAG00000001166	0.0989956	0.301909	0.127726	0.341227	0.234226	0.0354895	0.160335
ENSBTAG00000001168	9.6556	6.07314	10.4908	12.7935	8.49033	7.23603	4.08598
ENSBTAG00000001171	8.5491	16.8356	9.82224	9.60216	7.32521	8.38434	8.75027
ENSBTAG00000001173	3.90453	1.22569	3.68636	6.02246	12.1354	1.22992	6.54837
ENSBTAG00000001174	7.92879	42.6495	26.0965	16.2661	4.95953	17.7334	17.8545
ENSBTAG00000001176	0.624369	0.0823479	13.4262	28.6007	0.910798	0.121804	3.4329
ENSBTAG00000001178	5.57636	6.8431	3.12039	5.14468	4.44231	2.57256	2.06484
ENSBTAG00000001179	7.76657	12.9686	2.58186	1.59718	8.09436	3.09992	2.53039
ENSBTAG00000001181	8.29396	4.29705	18.2626	18.8714	5.06815	3.34677	2.1139
ENSBTAG00000001182	83.4171	186.704	44.4654	183.097	48.2836	28.1761	28.8712
ENSBTAG00000001183	0.592588	0.377316	55.3103	0.235683	0.338963	0.0431419	0.0738284
ENSBTAG00000001185	17.4306	11.4084	23.1203	18.4593	16.9805	14.248	14.6383
ENSBTAG00000001186	0.0845711	0.783306	0.0727435	0.145754	2.7156	2.82885	2.80795
ENSBTAG00000001187	0.501455	6.72649	0	0.452692	0.129138	0	1.43096
ENSBTAG00000001188	2.79382	1.8799	0.246471	8.93037	7.4577	3.26157	4.873
ENSBTAG00000001189	31.19	37.4331	22.857	22.1488	34.5892	28.7193	34.1519
ENSBTAG00000001191	3.85818	0.826811	0.921832	0.184704	1.73877	1.47151	0.173577
ENSBTAG00000001192	38.0756	46.4995	9.79156	44.4502	15.1151	17.5157	12.7959
ENSBTAG00000001193	25.1047	29.529	2.17663	3.19114	61.7922	25.9985	11.9706
ENSBTAG00000001195	0.224668	0.0890137	0.0552134	0.424078	0.159109	0.0201	0.0866373
ENSBTAG00000001197	14.8648	12.6014	0.619173	0.0930461	10.803	11.2646	1.39905
ENSBTAG00000001198	28.0038	21.6526	0.480413	0.320862	17.2633	13.9839	2.48824
ENSBTAG00000001199	15.8663	30.1344	7.90545	15.3813	8.95987	11.5763	12.1827
ENSBTAG00000001204	4.573	7.85646	4.12731	6.76614	25.655	0.537128	3.5914
ENSBTAG00000001206	0	0	0	4.31988	0.251028	0	0
ENSBTAG00000001207	11.5299	5.36759	1.20821	3.02606	5.49951	8.89534	2.13282
ENSBTAG00000001209	27.0999	64.6199	2.67653	3.14962	11.0964	2.536	19.4792
ENSBTAG00000001210	0	0	0	0	0	0	0
ENSBTAG00000001212	160.589	498.554	79.336	91.4571	136.373	313.252	120.895
ENSBTAG00000001213	0.467826	0.0467946	0	0	0.0816459	0.0537362	0.0132039
ENSBTAG00000001214	0	0	0	0	0	0	0
ENSBTAG00000001219	120.626	200.177	1.45806	0.601343	64.0222	417.245	43.0296
ENSBTAG00000001221	0	0.274852	0	0.105021	0.329549	0	0.394779
ENSBTAG00000001223	7.45082	10.0611	3.88588	12.8992	8.52382	7.56331	7.53537
ENSBTAG00000001224	10.8453	20.2898	1.75434	13.3727	13.5839	6.76056	9.43611
ENSBTAG00000001225	13.5354	49.8513	8.34981	12.8495	37.2596	23.8924	28.9527
ENSBTAG00000001228	0.109485	0.811807	0.0376691	58.2299	0.296049	0.200314	3.7238
ENSBTAG00000001229	3.35519	113.966	0.222949	15.4117	4.30263	10.6192	8.32612
ENSBTAG00000001231	0.151854	0	0	0.503291	0	0.350312	0.189189
ENSBTAG00000001233	3.51949	18.6461	0.542935	5.47226	3.06451	5.08089	5.04968
ENSBTAG00000001235	4.86061	1.35117	0.30627	0.222644	1.33187	0.74868	0.156924
ENSBTAG00000001241	0.167528	0.0983514	0	0.866173	0.032357	1.48172	0
ENSBTAG00000001242	0.960994	0.613608	0.0918439	0.690091	7.25428	0.627884	0.518815
ENSBTAG00000001243	1.54976	1.70588	2.97473	13.4389	2.69079	1.48183	0.792637
ENSBTAG00000001244	35.0819	10.3951	4.00078	58.4454	26.9265	12.1616	50.8384
ENSBTAG00000001246	76.7635	152.97	64.9738	151.995	224.445	447.299	1546.85
ENSBTAG00000001247	0.0618819	4402.32	0	0.2133	0	0	0
ENSBTAG00000001249	4.46414	41.3279	0.184311	0.369297	1.83481	48.2961	12.3781
ENSBTAG00000001250	0.0250094	0.0451451	0	0.58188	0.270504	0.0233921	4.84043
ENSBTAG00000001252	2.31352	4.2006	0.604725	3.01507	4.35475	1.17829	1.72787
ENSBTAG00000001254	14.9772	57.7463	18.6179	37.4563	10.1076	10.651	12.6196
ENSBTAG00000001255	0	0.2177	0	0	0	0	0.080929
ENSBTAG00000001257	2.61476	1.58728	12.5812	13.4645	1.74617	3.11715	1.23198
ENSBTAG00000001258	24.2256	42.5233	14.2	40.1077	18.5219	23.0576	16.4866
ENSBTAG00000001260	0	0.536779	0	0	0.152007	0.0952165	0
ENSBTAG00000001262	1.42232	0.583662	7.63801	2.74942	4.41769	1.34473	2.8017
ENSBTAG00000001265	0	2181.33	0	0.342936	0	0.32345	0.179043
ENSBTAG00000001269	20.6589	12.1907	5.0856	19.9601	18.2916	8.95711	13.2937
ENSBTAG00000001271	0.0560569	2981.91	0	0	0	0.0261217	0
ENSBTAG00000001273	2.097	1.32277	0.174043	1.61681	6.61538	0.745716	0.372406
ENSBTAG00000001274	15.4712	5.28703	80.4728	13.269	1.67733	3.16339	1.35925
ENSBTAG00000001279	0.300015	0.105373	0	9.06374	3.62675	0.228289	0.57166
ENSBTAG00000001280	4.73952	5.06221	8.23949	8.11077	3.046	5.59464	5.45985
ENSBTAG00000001282	7.36713	8.15446	6.50282	25.1554	3.29101	2.86592	4.70016
ENSBTAG00000001283	6.12554	3.56642	5.14942	4.29462	3.57766	2.75919	1.79929
ENSBTAG00000001286	0.373893	24.0232	0.0247387	0.24784	8.55474	19.7645	16.49
ENSBTAG00000001287	0.59675	1.4451	0.171097	0.342821	0.806812	0.225896	0.644339
ENSBTAG00000001288	23.2849	637.611	12.1096	22.3841	7.35333	36.5248	306.45
ENSBTAG00000001289	21.7441	72.2089	49.3081	35.8453	19.0565	29.1488	37.7923
ENSBTAG00000001290	2.45446	6.41667	1.43679	2.20319	3.34151	1.32481	1.21467
ENSBTAG00000001291	0.043678	0	0	0.150553	0	0	0
ENSBTAG00000001292	0.553607	6.73693	0.341875	1.85929	6.60201	34.4875	0.7357
ENSBTAG00000001293	0.536941	0.183272	0.358969	1.20954	1.09016	0.261101	0.531806
ENSBTAG00000001294	13.1607	12.2723	9.1186	4.46324	35.4434	4.27925	8.58498
ENSBTAG00000001295	2.96639	7.70359	5.06865	4.29671	4.71357	1.36581	1.66266
ENSBTAG00000001296	58.8721	240.596	15.138	44.0209	52.2742	43.0934	37.0807
ENSBTAG00000001297	0	0.0867677	0	0	0	0	0
ENSBTAG00000001298	3.10723	1.23378	13.9657	5.43056	1.12421	2.76254	2.69347
ENSBTAG00000001299	2.61686	31.1678	0.525206	13.6052	1.32676	1.6761	1.41277
ENSBTAG00000001301	3.9103	1.61112	0.798622	1.41553	11.7564	1.08833	3.52808
ENSBTAG00000001302	10.0674	63.1655	22.1579	6.71909	3.53625	9.07875	16.3053
ENSBTAG00000001303	22.8065	124.955	577.51	62.7659	87.674	5.40547	18.0274
ENSBTAG00000001305	0.548835	14.6547	8.78351	20.0212	0.168643	0.0785657	1.23908
ENSBTAG00000001306	8.29088	28.0368	26.3967	15.4832	5.92256	6.43231	10.983
ENSBTAG00000001308	2.70556	0.742128	0.175668	0.491457	5.33323	4.21457	0.236447
ENSBTAG00000001310	0.0380547	0.140485	0	0	0.102901	0	0
ENSBTAG00000001311	82.5228	480.108	155.235	127.366	54.4106	78.8561	90.3978
ENSBTAG00000001314	4.67787	5.57817	9.35413	4.99571	3.86499	4.9598	4.07959
ENSBTAG00000001315	0	0.121656	0	0.176126	0.221069	0.637892	0
ENSBTAG00000001317	0	0	0	0	0	0	0
ENSBTAG00000001320	15.2148	22.396	5.81884	11.7027	14.9184	8.81238	11.6748
ENSBTAG00000001321	1.01989	21.2146	2.00259	1.48548	5.04658	4.32177	0.613398
ENSBTAG00000001322	0.121159	0	0.0347382	0.0696037	0.109206	0	0.0327054
ENSBTAG00000001323	6.66771	12.4437	4.57084	6.82524	4.86257	5.09412	4.60865
ENSBTAG00000001324	5.75429	1.04672	2.44304	1.01715	57.3516	11.3282	4.12221
ENSBTAG00000001325	0.94929	287.891	0	0	2.8371	0	277.679
ENSBTAG00000001326	0.0349673	0	0.030077	6.02641	0.0236381	0	0.368119
ENSBTAG00000001328	13.3687	31.6533	4.37002	15.8425	14.6111	17.582	8.05423
ENSBTAG00000001329	35.4042	92.7321	20.194	15.9363	37.8019	60.378	51.6808
ENSBTAG00000001331	0.0533271	0	0	0.136955	0.219732	0	0.0321759
ENSBTAG00000001332	79.0215	23.4131	43.7246	4.75488	94.2433	12.814	20.5763
ENSBTAG00000001333	84.5006	2.05944	2.58144	0.187746	7.32676	21.5594	1.53659
ENSBTAG00000001335	113.129	148.825	73.5337	2.89457	2.74674	8.32734	13.9717
ENSBTAG00000001336	0	0	0	0	0	0	0
ENSBTAG00000001338	0.551111	0.382189	0	0.0633206	1.19217	0.714646	0.119012
ENSBTAG00000001341	0.325055	0.270701	0.124264	0.435722	2.92985	0.255821	1.28692
ENSBTAG00000001342	18.0253	87.9733	18.3796	22.9896	13.7691	18.0672	17.1016
ENSBTAG00000001343	0.387575	0.183378	0	0.0742182	0.0970381	1.31	0.0464981
ENSBTAG00000001344	0.148034	0.220889	17.9961	0.0850429	0	0	0
ENSBTAG00000001346	6.03891	43.0211	3.71625	0.818816	34.8972	5.89359	7.23338
ENSBTAG00000001348	12.5673	7.77577	16.6331	10.4192	5.85033	4.82424	3.88978
ENSBTAG00000001349	78.0448	72.3098	521.853	73.949	106.669	28.8621	62.2455
ENSBTAG00000001350	0.835514	23.8449	0.0798516	1.28568	9.03744	8.30556	1.65769
ENSBTAG00000001352	12.9066	29.4836	17.1035	7.37631	18.0127	11.9997	17.3434
ENSBTAG00000001353	26.4477	98.8087	41.7236	12.8294	22.3178	30.0399	61.9003
ENSBTAG00000001354	1.37624	1.45111	1.21492	1.96616	3.06035	0.76883	2.46362
ENSBTAG00000001356	4.55033	31.5309	35.797	6.7096	4.39435	5.49573	4.87078
ENSBTAG00000001357	0	0.196063	0	0	0	0	0
ENSBTAG00000001359	0.586665	0.351749	0.265588	0.691794	2.46302	0.663984	0.650119
ENSBTAG00000001360	3358.66	1309.27	1617.66	1120.42	1981.57	6009.87	1926.89
ENSBTAG00000001361	12.0102	31.1879	26.772	12.3902	7.37566	12.9983	18.0821
ENSBTAG00000001364	3.74434	14.6543	4.64456	2.71712	2.37133	5.11008	4.0855
ENSBTAG00000001365	4.54764	2.12359	8.19836	0.375776	0.294789	0.111567	0.554932
ENSBTAG00000001367	4.07801	0.260592	1.75384	0.159732	2.00492	0	0.750549
ENSBTAG00000001368	127.929	292.414	7.32619	24.3421	63.3357	103.643	41.7073
ENSBTAG00000001374	3.57345	37.6028	0.638688	0.71984	1.75685	6.66569	15.3335
ENSBTAG00000001376	0.307963	20.8191	0	0.247687	0.083274	0.0753677	0.698297
ENSBTAG00000001382	0.148074	0.289727	0.0254731	0.0765591	1.30129	0.0275482	0.551595
ENSBTAG00000001383	0	0	0	0.0754831	0	0	0
ENSBTAG00000001385	1.1306	1.59101	0.777988	1.50568	1.36183	2.43558	1.11534
ENSBTAG00000001387	7.35909	4.15454	17.9721	14.534	8.85822	5.17337	8.20913
ENSBTAG00000001388	5.33446	2.77148	2.67658	5.49065	1.10187	2.29558	13.4397
ENSBTAG00000001390	7.79042	6.26646	1.85058	11.8415	6.59176	5.06955	3.9904
ENSBTAG00000001391	3.01813	3.89717	1.49943	4.32717	2.99005	1.99314	2.99193
ENSBTAG00000001392	0.0386038	773.266	0.13282	0	1.17434	124.961	264.037
ENSBTAG00000001393	5.60648	6.43295	5.40108	7.12261	2.90207	5.43801	2.33495
ENSBTAG00000001394	88.345	293.296	36.5531	40.0212	64.8021	95.7441	90.5887
ENSBTAG00000001395	9.97098	5.59416	2.31017	17.763	0.817023	3.76696	0.48937
ENSBTAG00000001396	2.30206	3.68591	0.228255	0.137204	7.57025	0.553823	1.59024
ENSBTAG00000001397	0	0	0	0	0	0	0
ENSBTAG00000001398	17.4866	65.2424	924.855	90.5212	23.5885	30.1436	44.2318
ENSBTAG00000001400	50.796	36.3195	59.1375	10.9814	23.1935	12.0548	18.6552
ENSBTAG00000001401	0.0139105	0	0.0239302	13.0658	0	0	0
ENSBTAG00000001403	5.40468	6.64883	1.92654	8.22375	4.84952	13.9634	5.88826
ENSBTAG00000001404	0	0	0	3.56531	0.0251975	0	0
ENSBTAG00000001405	27.4046	34.8736	4.62195	2.91055	14.1537	5.80225	6.18532
ENSBTAG00000001406	0	1.07398	0	0.0604672	0.189742	0.747277	0.681896
ENSBTAG00000001407	21.3378	30.7173	21.6702	24.3849	17.2077	17.7174	24.0802
ENSBTAG00000001408	24.7381	10.6779	5.61026	27.2892	12.5024	4.55829	4.13521
ENSBTAG00000001410	1.7952	1.54432	0.885448	12.3324	6.09329	7.20878	5.7541
ENSBTAG00000001412	1.83692	8.91097	2.22538	2.80912	1.71399	1.12561	1.42471
ENSBTAG00000001414	11.2761	1.26794	3.26856	12.8134	23.622	7.44614	4.48213
ENSBTAG00000001415	7.30869	6.28361	2.8876	1.92859	6.14635	5.77388	4.9275
ENSBTAG00000001416	0	0	0	0	0	0	0
ENSBTAG00000001417	154.55	1479.91	4.66794	0.404141	47.4204	0	645.652
ENSBTAG00000001419	15.8334	56.7392	35.223	14.1719	15.0039	24.7343	22.0951
ENSBTAG00000001420	31.677	51.9009	5.88321	76.4242	32.6502	41.9056	44.9612
ENSBTAG00000001422	61.1017	238.461	54.5637	54.5723	43.9584	68.6585	96.9858
ENSBTAG00000001423	0	0	0	0	0	0	0
ENSBTAG00000001424	13.5491	16.2654	13.5491	9.63805	12.6015	16.8442	11.1878
ENSBTAG00000001425	19.0456	13.1219	24.4375	27.5676	12.5052	12.0687	7.65126
ENSBTAG00000001429	2.58859	0.304217	2.32686	0.602876	7.5356	2.21136	0.642099
ENSBTAG00000001432	1.19987	0.754212	1.41353	3.04624	0.76787	0	0.613239
ENSBTAG00000001435	9.29393	61.3233	3.55687	7.36836	6.57014	6.44554	10.4554
ENSBTAG00000001439	3.05952	12.2393	0.478478	4.02658	1.50418	0.471705	3.42363
ENSBTAG00000001440	19.0633	49.037	2.57211	4.86082	8.68316	30.566	18.1895
ENSBTAG00000001441	34.9375	122.249	4.34477	8.29092	30.6505	58.2752	82.2973
ENSBTAG00000001442	0.221353	3.43973	0	0.381489	0.149636	0	1.6146
ENSBTAG00000001443	0.281626	8.63228	0	0.266952	0.0692295	0.0928808	0.0829324
ENSBTAG00000001444	26.9118	1.17023	9.67957	1.1805	9.65468	2.65482	5.37691
ENSBTAG00000001446	20.978	20.4085	1.59506	5.69281	6.65969	36.4749	45.2392
ENSBTAG00000001447	6.1687	0.126161	1.90582	0.477328	19.0632	13.3491	0.122338
ENSBTAG00000001448	0	13.2892	0	0	0	0	0.0885525
ENSBTAG00000001449	45.152	90.1271	12.6023	28.9829	29.5264	27.0485	34.1021
ENSBTAG00000001450	11.1635	17.5146	1.33158	10.4054	12.6745	1.36828	7.27123
ENSBTAG00000001451	0	0	0	0	0	5.56177	0
ENSBTAG00000001455	1.84536	0	8.36928	0	2.79736	0	15.125
ENSBTAG00000001457	1.61913	20.9365	0.814188	5.92402	1.26622	4.37296	6.89742
ENSBTAG00000001460	13.9287	55.199	6.2673	16.86	10.6503	14.4339	8.97225
ENSBTAG00000001462	2.32938	3.45154	0.834837	0.0557577	3.37899	1.17745	1.19207
ENSBTAG00000001463	3.40261	1.94404	9.24235	15.9823	1.2745	3.57979	1.75291
ENSBTAG00000001464	0.575479	1.84116	0.0742494	0.793444	0.525187	0.0267928	0.0466029
ENSBTAG00000001465	1.01773	4.30322	19.7916	5.22387	1.67511	3.60075	0.286667
ENSBTAG00000001468	3.71526	5.25387	21.2668	12.8344	6.95674	0.487455	3.11516
ENSBTAG00000001470	8.36207	8.00247	8.25198	1.87127	11.5685	7.75278	11.2074
ENSBTAG00000001471	3.90151	5.20362	1.74883	2.22556	5.01486	22.4294	1.33499
ENSBTAG00000001473	8.61525	32.6486	8.91286	2.874	7.45661	0.542393	71.4832
ENSBTAG00000001474	2.1924	1.42969	0.193414	44.7604	2.35612	0.28565	4.37028
ENSBTAG00000001475	13.5738	30.0698	13.3703	16.5391	11.9386	18.3348	15.2473
ENSBTAG00000001476	4.58835	19.5817	0.22648	0.163486	7.26024	0.964114	0.84427
ENSBTAG00000001477	10.6942	12.0161	13.7371	11.7854	8.37637	1.39598	9.73761
ENSBTAG00000001478	4.2173	5.31248	16.2904	1.79594	4.95451	6.03842	3.69773
ENSBTAG00000001481	0.0545088	0.288678	0.0156285	0.172229	0.3562	6.39123	0.441418
ENSBTAG00000001483	7.49774	7.09188	1.88607	8.43177	12.6872	2.76137	2.46307
ENSBTAG00000001484	18.1977	31.1537	11.0345	39.7971	24.1538	9.35047	23.1632
ENSBTAG00000001485	8.14583	100.945	1.5125	14.5351	2.99038	28.8355	16.9268
ENSBTAG00000001486	7.46895	9.98652	6.19672	9.16335	4.07659	3.17223	4.38023
ENSBTAG00000001488	0	698.922	0	0	0	49.021	0
ENSBTAG00000001489	86.377	25.2737	36.7618	596.102	100.357	70.7446	44.9988
ENSBTAG00000001491	0.0273788	0.051666	0	0.896531	0	0.0389391	0
ENSBTAG00000001492	8.67483	8.08186	0.357105	2.25953	10.2661	6.17512	9.20147
ENSBTAG00000001495	0	0	0	0	0	0	0
ENSBTAG00000001497	59.2333	17.7024	6.61965	45.1015	15.2243	4.05917	6.3673
ENSBTAG00000001498	15.4489	20.8715	9.60295	21.4774	29.8245	16.3854	23.2369
ENSBTAG00000001499	4.27222	2.5943	4.65242	5.62352	1.31154	4.04041	1.68224
ENSBTAG00000001500	1.24653	2.11599	0.148917	2.26768	0.538368	1.31278	0.532768
ENSBTAG00000001502	0.0886909	0.222875	0	0	0.0599555	0	0
ENSBTAG00000001503	0.0251189	0	94.2883	0	0	0.364916	0.0406831
ENSBTAG00000001504	8.34078	18.8131	11.0998	6.16065	12.9486	7.63522	13.4543
ENSBTAG00000001505	3.75273	17.1655	3.27423	7.89112	3.83565	2.12207	4.85659
ENSBTAG00000001506	7.80699	10.5357	2.98451	6.55108	11.4776	7.33366	9.81346
ENSBTAG00000001507	1.09448	0.172749	1.88282	2.93965	0.192175	0.688521	12.915
ENSBTAG00000001508	2.06471	2.61486	1.85668	1.86008	8.56488	3.48515	5.82676
ENSBTAG00000001509	16.5277	6.60196	5.15616	3.39454	16.6261	7.03503	4.46607
ENSBTAG00000001510	8.67562	3.34561	4.1496	23.5109	5.64553	3.35053	3.31583
ENSBTAG00000001511	19.6825	19.0681	54.7299	11.6793	22.9589	3.10788	5.29599
ENSBTAG00000001512	5.1094	6.50513	15.5904	2.2925	6.37012	4.8845	4.22825
ENSBTAG00000001513	3.9365	3.99834	2.66207	4.30455	1.72513	3.7783	2.1985
ENSBTAG00000001514	9.36881	184.175	57.8972	4.00329	6.87424	4.16461	30.5987
ENSBTAG00000001515	0	0	0	0	0	0	0
ENSBTAG00000001516	0	0	0	5.23034	0	0	0.213707
ENSBTAG00000001517	0.202867	289.481	0.218119	3.32148	29.2106	135.034	56.9243
ENSBTAG00000001518	10.1341	32.1048	10.0111	6.65504	11.9367	11.4111	9.19035
ENSBTAG00000001519	3.11697	10.9596	2.95728	2.66968	5.51674	2.08843	5.1095
ENSBTAG00000001520	29.4735	182.107	65.2273	35.5395	16.6727	46.0037	62.902
ENSBTAG00000001521	183.528	384.925	945.733	178.279	65.2558	173.925	291.07
ENSBTAG00000001522	15.1881	37.0918	12.9614	13.9303	8.25247	5.68884	12.396
ENSBTAG00000001523	8.89786	34.1365	2.82607	6.70254	8.05023	19.7153	5.44084
ENSBTAG00000001526	0	0	0	0	0	0	0
ENSBTAG00000001527	0.260717	0.557193	0	0.0408482	0.897252	0.0431825	103.186
ENSBTAG00000001528	6.62652	10.4431	5.74416	7.50776	7.68353	5.68168	4.84692
ENSBTAG00000001529	14.0381	12.7934	8.19086	12.8925	12.9154	12.3461	7.97149
ENSBTAG00000001530	0	0	0.0757609	0	0	0	0
ENSBTAG00000001533	5.91222	8.62516	1.34393	8.57703	4.29009	3.63325	3.31161
ENSBTAG00000001535	0	8.05718	0	0	0.380762	12.7247	0.456128
ENSBTAG00000001537	17.9327	1181.45	5.05497	3.26572	19.3442	13.5995	324.134
ENSBTAG00000001538	161.194	369.404	139.42	63.8253	116.951	145.309	127.929
ENSBTAG00000001539	15.5591	14.8496	10.2901	5.89512	10.9568	3.85843	6.84686
ENSBTAG00000001543	1.35769	6.38172	0.966463	2.74333	2.08879	33.0248	11.5255
ENSBTAG00000001545	0.0155201	0.0696947	0.0266991	0.0802441	121.955	0.115301	0.37705
ENSBTAG00000001546	44.5687	82.3898	24.2369	16.7297	56.246	41.8333	56.9914
ENSBTAG00000001548	10.8484	11.0641	14.7633	13.0543	18.8054	10.1257	11.2638
ENSBTAG00000001549	0	0	0	0	0	0	0
ENSBTAG00000001551	6.96305	10.1491	3.38961	10.2269	12.0594	7.93387	24.8252
ENSBTAG00000001552	9.44156	10.0841	17.2708	8.47947	16.4869	7.50375	6.4758
ENSBTAG00000001553	184.929	228.81	122.166	137.781	186.199	347.366	134.455
ENSBTAG00000001557	0.125746	8.04473	1.29792	1.3003	0.850053	18.3282	24.4394
ENSBTAG00000001558	0.238249	0.117414	0.192235	0.289133	0.161058	0	0.0643123
ENSBTAG00000001562	0.549959	2.76758	0.0428834	0.042962	6.677	0.0452832	0.252186
ENSBTAG00000001564	7.9863	19.7525	842.383	45.7961	5.41692	15.8059	6.9436
ENSBTAG00000001565	41.8006	117.953	18.794	52.789	40.4757	44.0595	49.7899
ENSBTAG00000001567	3.85004	2.32979	0.615915	2.19769	14.2366	7.12977	1.50925
ENSBTAG00000001568	26.9883	25.8423	5.87756	4.20595	17.8949	9.87598	8.46317
ENSBTAG00000001570	0	0.28709	0	0	1.08119	0	0.0925138
ENSBTAG00000001571	0.0133912	1.28392	0.0230367	0.4385	0	0.049995	0.0216886
ENSBTAG00000001572	0.0296423	0.59081	0.0254967	2.14565	1.2023	0.413593	1.34426
ENSBTAG00000001573	13.7597	21.7735	8.86081	17.4463	4.45601	9.01237	3.77999
ENSBTAG00000001574	1.86673	7.36109	1.07044	2.5992	1.81089	2.51736	2.01559
ENSBTAG00000001575	243.703	559.156	275.916	1010.58	248.746	299.967	172.139
ENSBTAG00000001576	18.9415	44.1692	38.3254	1.80211	13.441	3.23416	14.6685
ENSBTAG00000001578	9.71617	13.0964	2.04341	7.24555	21.8519	10.3155	9.27331
ENSBTAG00000001579	5.52276	5.98362	20.2401	3.13463	3.81667	6.21186	1.79509
ENSBTAG00000001580	0.856942	0.0891096	0.0499726	18.724	0.117823	0.405599	0.188193
ENSBTAG00000001582	0	16.3542	0.0491262	0.0492162	0.424702	0	78.026
ENSBTAG00000001585	23.8329	12.0932	4.25732	12.9298	22.1079	11.2482	4.27233
ENSBTAG00000001586	5.83656	0.967718	24.7766	14.259	6.47432	5.38347	6.09809
ENSBTAG00000001589	65.5406	113.482	32.9463	65.2925	63.0483	128.3	49.1382
ENSBTAG00000001592	15.2872	937.043	2.6449	14.132	17.9138	20.0862	14.0297
ENSBTAG00000001593	3.16289	10.9766	3.63873	3.33878	4.03572	3.30773	6.88361
ENSBTAG00000001594	11.553	32.733	7.36096	7.7148	10.4577	7.33869	16.5792
ENSBTAG00000001595	13.3739	1798.3	2.76072	33.4966	98.119	1296.25	2622.56
ENSBTAG00000001597	4.82376	0.64482	1.52362	2.5213	8.8846	1.43589	1.24234
ENSBTAG00000001598	0.708296	41.5067	0.043517	34.6303	4.1611	21.4718	24.869
ENSBTAG00000001599	2.91095	1.27949	0.0150834	49.8512	1.87298	0.132397	0.695834
ENSBTAG00000001600	6.8612	4.16909	3.28614	18.2748	3.58407	3.15501	3.28325
ENSBTAG00000001601	127.916	18.0897	3645.55	287.946	142.845	113.406	130.555
ENSBTAG00000001602	16.3081	22.8717	5.7518	1.25998	25.0667	11.6927	6.01514
ENSBTAG00000001603	0.173323	0.407142	25.7185	0.679439	0	0.103646	0.106305
ENSBTAG00000001604	0.292409	4.14135	162.126	0.466154	0.0988351	0.0138469	0.130238
ENSBTAG00000001605	0.313126	0	0	4.31723	0	0.217885	0
ENSBTAG00000001606	0	0	0	0	0	0	0
ENSBTAG00000001607	8.72096	26.1204	4.40294	19.3322	6.00934	12.5112	9.21173
ENSBTAG00000001608	0.392977	0.908688	0	0.0846591	0.207543	0	0.0795592
ENSBTAG00000001609	3.75173	37.9036	84.4859	7.46706	3.37068	10.7917	7.76209
ENSBTAG00000001610	0	0.0341797	0	0.0206221	0.0829578	0	7.28446
ENSBTAG00000001612	12.8337	62.8191	17.9525	14.0821	13.9291	14.743	17.1895
ENSBTAG00000001614	2.98381	7.71418	1.7209	3.15086	3.31127	3.86024	2.90518
ENSBTAG00000001615	0.527239	0.0771531	0.031276	38.54	0.294965	0.402659	0.323903
ENSBTAG00000001616	6.61354	13.0508	8.59405	2.97493	11.1472	3.59491	5.90937
ENSBTAG00000001617	6.68014	9.64605	0.867704	8.73534	1.23083	4.12141	1.25528
ENSBTAG00000001618	1.91675	2.07598	194.054	3.08388	2.98511	1.30223	8.05574
ENSBTAG00000001619	17.5479	7.91461	6.77757	12.9556	13.7145	5.91374	5.50082
ENSBTAG00000001621	0.0230512	0.115602	0	0	0	0	0
ENSBTAG00000001623	0.30541	0.31788	0.630473	0.31691	0.440904	0	0.330681
ENSBTAG00000001626	6.12352	12.9788	1.99123	8.88041	7.50501	5.89134	6.5917
ENSBTAG00000001627	4.20403	8.51984	4.90736	10.1777	4.60109	4.2957	3.64751
ENSBTAG00000001628	0.0622965	0.108123	0	0.0536822	0.0421128	0	0.30269
ENSBTAG00000001629	5.65491	4.00225	11.6983	3.73182	3.48402	2.14828	5.30399
ENSBTAG00000001631	3.17237	1.95124	0.212972	0.533404	3.9334	7.07116	0.526335
ENSBTAG00000001632	34.0668	99.6528	46.4047	28.7837	36.1372	33.0072	21.5843
ENSBTAG00000001634	17.4708	51.6237	9.29675	18.5998	28.5281	3.11148	20.9804
ENSBTAG00000001635	66.3833	56.3331	68.4043	49.8087	47.667	122.321	157.153
ENSBTAG00000001637	18.5123	62.5738	20.5877	46.6488	11.756	18.7542	17.793
ENSBTAG00000001638	0	0	0	0	0	0.0303159	0.582756
ENSBTAG00000001639	0.189097	0.0584203	0	0.0232785	0.00913078	0	0.0437523
ENSBTAG00000001640	3.03982	2.38831	2.40856	51.2375	14.1202	7.43064	15.6077
ENSBTAG00000001642	0	0	0	0.372392	1.84658	0	0.0345638
ENSBTAG00000001644	2.27348	6.09999	3.24541	6.02496	2.1368	1.67731	1.62752
ENSBTAG00000001645	6.06541	13.8571	4.88629	5.12471	6.00037	7.76164	10.1133
ENSBTAG00000001647	12.446	41.9017	2.79272	9.94785	20.2414	25.0977	26.4389
ENSBTAG00000001648	348.957	827.737	269.971	197.69	190.996	1054.25	271.381
ENSBTAG00000001649	3.44462	0.621649	0.506475	2.09726	2.33522	0.0923853	0.254313
ENSBTAG00000001651	41.2618	98.5826	33.3402	36.8645	26.0819	22.0318	32.04
ENSBTAG00000001652	1.94053	0.873464	7.74885	11.5494	5.44614	3.47187	2.82967
ENSBTAG00000001654	6.4106	2.21686	6.53652	2.37794	2.66904	3.22856	2.92229
ENSBTAG00000001656	22.7728	234.134	5.05196	42.1354	12.301	7.01887	17.362
ENSBTAG00000001657	212.59	93.5721	53.9845	84.2078	100.943	77.9967	64.618
ENSBTAG00000001658	0	464.385	0	0	0	0	0.426286
ENSBTAG00000001659	41.2949	79.8495	93.8652	32.7363	30.8061	34.88	35.9621
ENSBTAG00000001660	7.37094	6.39626	4.6903	3.36025	4.50059	5.70703	3.26052
ENSBTAG00000001662	5.93147	20.2815	0.893268	24.1452	7.34439	2.78136	11.6769
ENSBTAG00000001663	3.62302	12.8413	8.56989	6.56927	2.75533	10.72	9.22974
ENSBTAG00000001665	9.09463	14.4579	15.4987	8.43989	12.3422	11.0199	14.0942
ENSBTAG00000001666	2.90434	4.78343	3.74723	4.77794	1.69562	3.2197	2.35196
ENSBTAG00000001668	0	0.10859	0	1.76449	5.7419	0	0.429902
ENSBTAG00000001671	13.1176	25.5076	30.0668	13.0806	14.0571	12.9923	10.5423
ENSBTAG00000001672	0	0	0	0	0	0	0
ENSBTAG00000001673	8.96145	36.821	1.98592	16.975	6.95343	11.2112	8.7013
ENSBTAG00000001675	1.34953	3.63462	0.103952	0.416568	1.22547	10.3982	0.652456
ENSBTAG00000001681	0	0.680937	0	0.0462096	0	0	0
ENSBTAG00000001683	0.731579	0.230395	0.240995	25.4581	0.168358	0.635944	0.126051
ENSBTAG00000001686	0	0	0	0.437299	0	0	0
ENSBTAG00000001687	9.76386	2.11093	1.59152	1.37367	5.19567	5.14406	9.22085
ENSBTAG00000001692	10.7892	22.3933	7.44564	18.2725	49.2446	4.8161	9.29193
ENSBTAG00000001693	4.60175	9.55538	6.00551	3.64223	6.71896	4.11331	5.49052
ENSBTAG00000001694	1.28129	0.933806	0.31045	30.1843	1.25654	1.07232	9.14844
ENSBTAG00000001695	0.493271	1.54404	1.06071	2.33784	0.666908	0.182391	1.40642
ENSBTAG00000001696	0	0.172099	0	0.0257466	0	0.111138	0
ENSBTAG00000001697	79.2039	241.506	32.8163	77.491	100.862	84.6917	85.707
ENSBTAG00000001698	13.2211	40.6797	6.50413	8.95956	13.5301	20.8767	17.452
ENSBTAG00000001700	163.896	90.1596	121.168	183.765	121.343	113.145	76.5833
ENSBTAG00000001702	5.95391	1.67825	1.99411	9.17154	4.70163	2.60798	4.94955
ENSBTAG00000001703	0.00674634	0.227961	0.0232114	27.6954	0.355724	4.17157	0.0327795
ENSBTAG00000001704	0.07396	0	0	0.212443	0.0333316	0	0
ENSBTAG00000001706	0.136605	0.0912568	38.0231	0.965267	0.757236	6.82969	3.0311
ENSBTAG00000001707	6.41156	10.3427	1.11716	5.22061	4.96211	2.18401	3.55048
ENSBTAG00000001708	16.4824	50.2194	24.9911	14.167	24.4873	31.4746	46.189
ENSBTAG00000001710	3.6127	87.4296	1.73652	1.55657	15.8025	5.70731	7.74424
ENSBTAG00000001711	3.52538	4.91807	8.50412	6.38129	6.31077	7.17164	5.23131
ENSBTAG00000001712	16.3019	15.0163	2.3273	6.70324	24.1895	9.69259	30.4564
ENSBTAG00000001714	1.48852	3.95505	1.76599	1.99038	2.29008	10.9848	3.78253
ENSBTAG00000001717	1.91381	1.34433	0.203948	0.408644	1.14491	7.17924	0.466318
ENSBTAG00000001721	52.5761	9.55977	292.323	46.9817	39.2465	14.6758	12.9992
ENSBTAG00000001724	11.7679	119.193	35.8284	4.82159	16.3306	15.4375	28.2656
ENSBTAG00000001725	16.9181	26.679	1.07583	1.0778	11.9263	9.68707	1.01288
ENSBTAG00000001726	0	0	0	0	0	0	0
ENSBTAG00000001727	31.1356	57.015	50.1008	48.0936	21.0478	104.237	112.005
ENSBTAG00000001728	3.62294	0.0359093	0.190548	0.270438	1.74091	0.0263982	0.246671
ENSBTAG00000001729	11.8932	15.8934	5.61925	5.29273	4.56726	1.01558	0.63391
ENSBTAG00000001730	0	0	0	0	0.0318555	0	0
ENSBTAG00000001731	20.5343	51.5976	10.1643	27.2589	28.4508	19.9387	27.3688
ENSBTAG00000001734	0	0.219385	0.194786	0.0975712	0	15.0421	0.0916934
ENSBTAG00000001735	0.15275	0.149065	0.0525551	3.81722	0.20652	0.34064	0.0247398
ENSBTAG00000001736	7.85345	6.8037	17.3608	5.13939	13.6227	9.045	7.99321
ENSBTAG00000001737	11.3325	25.332	9.70556	8.61623	5.90965	12.204	5.24733
ENSBTAG00000001739	0.928275	0.0750426	0.0231435	11.477	0.34559	0.100439	0.196103
ENSBTAG00000001740	5.5363	9.8614	1.46013	1.23009	1.17363	0.46163	21.87
ENSBTAG00000001741	7.44226	7.34374	23.8871	7.79639	8.36226	4.25471	7.50853
ENSBTAG00000001744	14.7787	28.5587	3.31246	8.81418	12.5026	10.1465	12.7724
ENSBTAG00000001745	270.918	31.2995	28.8139	5.35457	53.3688	81.3067	58.5778
ENSBTAG00000001747	20.0825	58.5357	8.31003	14.3685	4.07774	8.87344	6.27487
ENSBTAG00000001748	2.01912	2.16522	6.75263	3.11482	1.79446	0.526236	2.01244
ENSBTAG00000001749	15.5022	65.498	23.7002	21.3649	14.7906	13.7854	14.3443
ENSBTAG00000001751	0	0	0	2.99424	0	0.96938	0
ENSBTAG00000001752	20.6333	5.48142	2.38053	7.62313	24.6893	8.66869	9.76532
ENSBTAG00000001753	0.0180982	0.0907172	0	1.52837	5.97042	1.20273	0.381059
ENSBTAG00000001754	4.03617	5.95452	23.3815	30.2287	3.57998	14.0902	79.6184
ENSBTAG00000001755	0	0	0	0.204442	0	5.13085	0
ENSBTAG00000001761	0	0	0	0	0	0	0
ENSBTAG00000001762	16.9935	27.5947	8.58216	18.0323	23.7314	12.475	25.175
ENSBTAG00000001763	5.82395	20.7637	1.97575	3.7774	6.04967	6.35668	8.64009
ENSBTAG00000001764	0.00518828	0	0	32.9412	0	0	0
ENSBTAG00000001765	0	0.249507	0	10.1633	0	0.073589	0
ENSBTAG00000001767	11.5937	26.5441	9.03905	9.28974	8.4503	13.8904	13.847
ENSBTAG00000001768	5.80893	7.65448	2.878	3.72423	4.52376	3.30562	3.31171
ENSBTAG00000001770	0.694074	0.19815	5.19395	11.005	2.95595	0.123299	9.72379
ENSBTAG00000001771	16.9275	16.8984	54.1558	17.4778	17.5219	14.1188	9.67629
ENSBTAG00000001772	0	0	0	0.0573772	0.31508	0	0.0539208
ENSBTAG00000001773	9.5181	12.3285	23.238	8.28488	9.18347	6.89089	7.22473
ENSBTAG00000001774	15.9627	65.6323	11.1731	19.548	13.3382	9.31459	14.9355
ENSBTAG00000001775	2.69793	1.35892	0.210965	1.58514	3.5371	0.787984	0.761374
ENSBTAG00000001776	40.8983	158.917	98.662	100.332	34.9078	20.8379	46.3646
ENSBTAG00000001777	1407.41	1483.66	818.453	308.836	971.187	1857.09	1150.12
ENSBTAG00000001778	7.12045	26.4831	9.65264	4.69378	12.0226	10.3619	12.861
ENSBTAG00000001780	6.29904	14.6897	6.07737	3.91885	10.1373	13.8871	10.1461
ENSBTAG00000001781	12.0274	32.7877	28.9441	16.3085	12.1361	23.0054	22.5236
ENSBTAG00000001782	8.11497	54.053	13.4543	4.05382	11.6076	17.4655	17.2385
ENSBTAG00000001783	2.19294	9.76365	6.84166	4.29187	1.30656	0.656608	3.67213
ENSBTAG00000001784	0	0	0	0.270192	0	0	0
ENSBTAG00000001785	2.6077	1.63601	0.203909	0.0907923	6.07193	0.270578	0.319961
ENSBTAG00000001786	3.6939	29.5889	2.42444	2.35218	2.32661	8.50006	56.0549
ENSBTAG00000001788	9.19021	0.174422	2.74954	6.38777	76.4704	5.16503	6.6278
ENSBTAG00000001790	20.9615	70.1202	18.1041	25.2199	39.1506	17.0923	42.7736
ENSBTAG00000001792	87.0299	216.127	135.623	46.4502	68.5445	161.91	252.874
ENSBTAG00000001793	1.69683	6.57637	0.504196	5.35357	1.31499	1.53924	4.62075
ENSBTAG00000001794	311.004	518.48	441.452	73.2778	263.341	604.727	435.75
ENSBTAG00000001795	25.4614	37.72	45.1621	17.975	19.3739	20.9335	50.2795
ENSBTAG00000001796	4.76424	10.6253	0.396175	5.80468	4.02825	0.455676	5.82799
ENSBTAG00000001801	14.1391	48.0547	4.68506	47.9711	9.46989	8.13085	7.31391
ENSBTAG00000001803	1.25062	0	2.27799	1.0143	0.944891	0.130073	0.238299
ENSBTAG00000001804	0.0139668	0	0	0.0561655	0	0.0532531	0
ENSBTAG00000001805	19.6945	27.8031	7.2506	18.6002	16.7692	9.88243	11.9655
ENSBTAG00000001806	0.822027	0.565595	0.114659	6.01147	2.40301	0.568653	1.9071
ENSBTAG00000001807	10.8728	28.563	12.6803	10.0115	11.4702	4.43597	11.31
ENSBTAG00000001808	16.7344	142.673	11.3274	21.3123	3.34383	10.2738	42.6059
ENSBTAG00000001809	0	0	0	0.431094	0	0	0
ENSBTAG00000001810	16.4338	13.6514	17.0306	15.1324	5.37167	14.8988	6.19789
ENSBTAG00000001812	0.0387475	0.332319	0	0	0.104774	0.0682073	0.0627563
ENSBTAG00000001814	37.4785	10.3796	6.73948	3.36171	45.9913	2.24753	8.72116
ENSBTAG00000001815	0.125412	28.56	0.0107873	0.0540351	4.08636	12.5744	4.34677
ENSBTAG00000001816	1.7113	26.4602	7.22182	1.75116	2.42215	1.78986	4.41732
ENSBTAG00000001817	4.86528	8.17677	12.5164	4.13509	4.44535	4.77439	5.81099
ENSBTAG00000001818	1.96691	3.43243	0.539423	0.393026	1.19475	2.36263	1.43123
ENSBTAG00000001819	0	0	0	0	0	42.6066	0
ENSBTAG00000001821	15.7168	13.3599	10.4629	20.4818	10.4001	14.2256	9.62399
ENSBTAG00000001822	9.17327	178.465	0.962238	92.9055	12.667	3.25833	5.84324
ENSBTAG00000001823	0	0	0.235066	0.156997	0.369485	1.81631	0.0737699
ENSBTAG00000001824	1.82764	1.60252	0.49036	6.96431	9.61193	0.652049	1.52078
ENSBTAG00000001825	0.0347037	0	0	0	0.0939163	0	0.112458
ENSBTAG00000001826	9.27235	2.12007	2.85618	24.5144	15.3324	2.65132	2.73621
ENSBTAG00000001827	15.2235	56.2655	25.171	16.5951	21.6733	33.9523	30.4937
ENSBTAG00000001828	7.50012	25.8484	4.06181	2.27079	6.10283	4.00611	106.372
ENSBTAG00000001829	3.48066	20.4748	0.2785	0.502218	3.69905	13.7793	8.1545
ENSBTAG00000001830	0.135167	0.154217	0	1.11817	2.85318	0.0978711	0.700818
ENSBTAG00000001832	21.1069	36.7578	13.5704	8.86522	10.6855	17.5595	20.7775
ENSBTAG00000001834	13.955	20.847	6.56464	6.07959	25.7964	9.04589	22.3503
ENSBTAG00000001835	27.5725	8.15599	2.5145	235.365	26.0798	5.57052	5.73905
ENSBTAG00000001836	1.76505	0.576576	8.69978	0.456869	0.112626	0.496625	0.0415741
ENSBTAG00000001838	0.284376	0.0654534	0.0559629	0.662591	1.18655	0.0280025	0
ENSBTAG00000001839	22.1181	421.747	3.95622	32.1741	29.782	162.407	157.241
ENSBTAG00000001840	16.1619	34.675	23.9938	7.46194	16.4889	14.6157	19.5384
ENSBTAG00000001842	37.9868	1087.42	92.4981	154.973	48.2986	118.912	63.6048
ENSBTAG00000001843	19.4414	100.974	9.68909	20.0569	27.1566	28.9218	52.2597
ENSBTAG00000001844	6.97849	35.8308	3.53419	3.25966	13.7777	17.6523	13.8112
ENSBTAG00000001845	0	0.20755	0	0	0	74.1938	0.066982
ENSBTAG00000001847	2.77869	3.4177	0.512585	1.91079	1.18045	0.223339	0.920285
ENSBTAG00000001848	4.06948	7.1459	6.00719	6.57372	7.46308	5.01376	7.3741
ENSBTAG00000001851	0.0741147	20.1695	4.78599	0.0565736	10.6515	62.2206	5.03419
ENSBTAG00000001852	10.9933	68.7594	5.43616	0.865465	2.61763	139.938	418.653
ENSBTAG00000001854	23.1027	29.1351	8.7875	28.5717	16.6692	15.585	45.7285
ENSBTAG00000001855	33.4363	92.9583	100.04	12.03	16.7706	33.7131	61.5675
ENSBTAG00000001856	30.8894	75.1122	57.4649	28.1118	36.5078	21.0288	49.4112
ENSBTAG00000001857	1.7999	27.7206	1.73582	2.70168	22.0604	9.20612	7.99431
ENSBTAG00000001858	62.9158	78.2138	104.068	54.8729	21.5234	64.8668	57.0872
ENSBTAG00000001861	22.2163	22.1292	9.06108	21.5531	9.34916	6.66623	7.86361
ENSBTAG00000001862	0.205865	170.592	0.136211	43.6945	0	0.470233	2.33396
ENSBTAG00000001864	1.37294	0.290174	5.07665	0.652742	3.02972	0.468667	0.230033
ENSBTAG00000001865	0.474383	0.11896	49.0054	0.122636	0.192411	0	0
ENSBTAG00000001866	0.0263854	0.449093	0	0.0909474	0.21404	0	28.9311
ENSBTAG00000001867	1.98782	1.58302	2.8639	5.34408	0.653559	0.38878	0.339902
ENSBTAG00000001868	29.6857	129.141	14.9385	12.5619	9.72175	58.6838	59.3438
ENSBTAG00000001870	0.0184432	0	0	24.8248	0	0.0340185	0.0298711
ENSBTAG00000001871	0	0	0	0	0	0	0
ENSBTAG00000001872	10.7163	19.2519	2.94527	7.4313	9.00178	7.31537	6.21338
ENSBTAG00000001873	0	0	0	0	0	0	0
ENSBTAG00000001874	0.515543	0.57196	0.0788341	13.5349	0.247829	0.065352	0.176274
ENSBTAG00000001877	5.85529	18.0588	4.08403	2.34023	4.91562	14.6459	5.52152
ENSBTAG00000001879	5.50267	7.09802	7.37453	1.90746	15.0058	0.607894	10.1494
ENSBTAG00000001880	0	0.23029	0	0	0	0	0.157183
ENSBTAG00000001881	2.32214	1245.27	0.443862	1.12651	0.279072	0.127281	0.278591
ENSBTAG00000001882	23.1994	5.36877	0.131715	0.131957	7.86149	17.2364	0.940227
ENSBTAG00000001885	10.5204	3.26312	5.54169	18.553	1.76418	3.00104	6.67034
ENSBTAG00000001886	6.36257	3.45094	1.92559	8.7318	5.17729	2.87698	3.24415
ENSBTAG00000001887	8.22895	14.4938	5.76124	11.9833	5.30408	13.6856	5.63073
ENSBTAG00000001888	14.4969	4.39549	17.3519	8.34921	11.1594	8.20923	4.27842
ENSBTAG00000001889	2.82858	4.72401	0.135166	7.76372	0.495739	2.18236	1.39982
ENSBTAG00000001890	3.48872	3.27078	0.915636	7.4717	6.76139	3.0596	3.82536
ENSBTAG00000001892	8.35268	27.5673	13.9055	11.4544	4.91788	8.26481	9.23698
ENSBTAG00000001893	0	1040.28	0	0.723275	0	893.219	1.20759
ENSBTAG00000001894	8.78323	28.9613	25.6726	4.23688	5.47718	3.98185	3.5517
ENSBTAG00000001895	13.2834	11.1659	10.4977	9.87775	7.06519	9.00394	6.82552
ENSBTAG00000001898	5.76579	2.6545	1.425	7.59706	4.23255	1.68904	2.35429
ENSBTAG00000001899	0	0.084225	0	1.39335	0	0	0
ENSBTAG00000001900	0.87341	1.34675	0.416398	0.602073	1.35642	0.276496	0.65285
ENSBTAG00000001901	0.3618	1.07538	0.780163	0.471553	0.183434	0	0.219742
ENSBTAG00000001902	5.13625	13.6411	2.20099	6.87559	2.49254	2.54409	1.98402
ENSBTAG00000001903	0.149257	0.37971	0.129561	1.78161	6.98463	0	0.241741
ENSBTAG00000001904	10.5091	25.647	2.86852	4.25388	20.2318	4.34796	10.7776
ENSBTAG00000001906	3.3142	2.35715	0.265291	1.33547	2.81534	1.05165	0.961986
ENSBTAG00000001908	46.9046	80.8487	163.988	49.4199	14.1016	26.33	43.6106
ENSBTAG00000001911	0.0113488	0.0417485	0	4.32256	0.0306875	0.0212887	0.459521
ENSBTAG00000001912	0	0.0916693	0	0	0.0648415	1.30498	4.60877
ENSBTAG00000001915	0	17599.2	0	0	0.223426	5.48089	44.537
ENSBTAG00000001917	0.035044	0.032472	0	0.422775	1.75306	0.323896	0.681097
ENSBTAG00000001918	0.0171312	0.0587389	0.176824	5.29966	0.289519	0.339688	0.083238
ENSBTAG00000001919	3.68227	4.19068	8.01324	5.93367	4.15702	5.29811	1.8488
ENSBTAG00000001920	0.223184	0.25798	0.0891294	0.10303	0.0754369	0.449009	0.768132
ENSBTAG00000001922	14.0024	40.7188	3.91745	13.3604	21.0931	7.76248	22.0507
ENSBTAG00000001925	0	0	0	0	0	0	0.0461275
ENSBTAG00000001926	37.9533	196.407	255.415	38.7247	32.4575	41.7781	23.392
ENSBTAG00000001927	0.358719	1.24043	0.33059	0.535801	8.53586	0.304844	14.3311
ENSBTAG00000001928	71.5341	410.271	31.7214	54.5339	78.8918	182.683	132.33
ENSBTAG00000001931	28.5009	67.3705	19.1516	6.45705	34.9515	21.2532	49.9749
ENSBTAG00000001932	53.4669	52.1768	234.262	10.0793	27.1488	39.5353	89.8767
ENSBTAG00000001933	24.1174	40.4719	67.2045	24.7392	30.6486	36.2731	37.3484
ENSBTAG00000001936	20.0522	1370.75	0.463652	0.116125	5.08329	81.9662	927.538
ENSBTAG00000001937	30.6111	128.719	72.8171	12.9577	30.3634	49.1618	61.123
ENSBTAG00000001938	15.9665	65.6738	5.67829	2.91049	16.9167	54.1511	11.3136
ENSBTAG00000001939	7.50345	11.0695	14.3666	6.19329	9.42624	4.99266	8.91475
ENSBTAG00000001941	4.74556	2.95072	115.157	36.0039	5.07986	5.22959	14.3785
ENSBTAG00000001942	11.0656	3.32494	21.9364	20.1276	11.1481	6.26529	8.31568
ENSBTAG00000001945	2.33671	12.4255	2.89636	6.66298	1.91685	1.95317	12.9024
ENSBTAG00000001947	0.763082	1.34807	0.294693	1.6372	0.230134	0.11568	0.277448
ENSBTAG00000001948	49.5954	87.3898	50.3963	60.6984	39.3608	59.1653	77.1949
ENSBTAG00000001949	2.66311	3.37817	6.23181	3.36551	2.89156	1.32347	1.86542
ENSBTAG00000001950	7.18779	14.5772	4.44051	18.7527	19.4896	34.3883	17.8803
ENSBTAG00000001952	0	0.0656536	0	0.119922	3.81952	0.0778374	2.77237
ENSBTAG00000001956	5.33294	49.8997	21.6077	11.6702	4.07945	8.96733	7.44403
ENSBTAG00000001957	4.84951	11.7408	4.25308	4.17893	2.60335	2.77146	3.61917
ENSBTAG00000001959	0	0	0.0489947	0	0.462071	0.256594	0.0461275
ENSBTAG00000001961	9.79171	0.250155	2.99578	146.044	0.518573	0.597102	0.606936
ENSBTAG00000001962	14.286	36.7318	19.7278	12.7014	10.5334	16.2489	15.9762
ENSBTAG00000001965	0	0	0	0.0469483	0	0.0492257	0
ENSBTAG00000001966	46.3488	0.559359	3.8203	1.23461	4.81038	1.0437	0.348072
ENSBTAG00000001968	12.9085	67.5646	3.80682	21.6854	6.13445	3.25557	6.45961
ENSBTAG00000001969	0.0969955	0.590012	0.0821168	1.51787	2.28082	0.0797248	0.224938
ENSBTAG00000001975	0.167081	0.182265	0.513264	4.0725	0.0161354	0.0447114	0.0966456
ENSBTAG00000001976	0	0	0	2.1349	0.093044	0	0
ENSBTAG00000001977	11.612	21.3635	4.9018	12.0845	6.88363	16.3476	7.00199
ENSBTAG00000001979	0.193661	0.410747	0.441156	0.67152	0	0.0572885	0
ENSBTAG00000001981	0.48469	0.0725562	0.111175	15.9828	0.502402	0.0599236	1.38686
ENSBTAG00000001983	3.52949	2.42098	1.18281	0.868982	3.28456	5.35457	13.2889
ENSBTAG00000001985	0.225008	0.223558	0.0430088	0.0430876	0.371816	0.0908251	0.364428
ENSBTAG00000001987	24.9049	143.436	3.91851	9.7942	29.3194	21.5681	17.2979
ENSBTAG00000001988	77.8779	86.4602	103.018	34.6444	68.2428	118.561	58.9385
ENSBTAG00000001992	7.83079	207.002	1.37186	84.4903	10.0394	41.8354	7.41072
ENSBTAG00000001994	0	0	0	0	0.0485016	0	0
ENSBTAG00000001996	36.1248	68.562	17.3135	25.9221	72.5708	24.5333	76.1401
ENSBTAG00000001997	0.013898	1.3964	0	0	0	0	0.0225095
ENSBTAG00000001998	0	0	0	0	0	0.413016	0
ENSBTAG00000001999	5.68041	7.80051	4.11451	5.26298	4.38856	4.42065	3.83915
ENSBTAG00000002000	39.414	133.038	114.66	34.9763	25.9942	40.2778	54.4939
ENSBTAG00000002001	0.127981	0.269644	0	0.110284	0.173032	0	0
ENSBTAG00000002002	5.13433	6.85677	0.796714	2.40409	2.11597	4.04405	0.711293
ENSBTAG00000002004	31.77	75.7991	31.5451	18.8331	12.7563	22.0789	23.3966
ENSBTAG00000002006	62.2135	10.3223	14.1717	3.47875	70.2807	8.10848	47.2193
ENSBTAG00000002007	0	0.190241	0	0	0.40854	0	0.254898
ENSBTAG00000002008	0	0	0	0	0	0	0
ENSBTAG00000002009	45.456	36.5257	17.8901	14.0437	19.2509	1.68527	24.0617
ENSBTAG00000002010	8.86727	11.9044	4.12321	10.7745	9.14242	5.31087	8.30996
ENSBTAG00000002011	0.208044	0.720193	0.0650721	1.4994	0.0767122	0.0348466	0.245056
ENSBTAG00000002012	50.8163	377.069	41.3827	36.8797	30.2377	55.2726	144.656
ENSBTAG00000002014	36.3434	35.046	45.2444	72.5611	30.9127	20.4031	37.9074
ENSBTAG00000002015	2.65919	19.1613	0.49455	12.7828	1.41867	0.776315	4.98202
ENSBTAG00000002016	0	0	0	0.132753	0	0	0
ENSBTAG00000002018	160.883	552.221	438.183	92.8269	106.143	293.659	198.795
ENSBTAG00000002019	0.102164	0.231182	0	0.176074	0.345317	2.68746	0.165467
ENSBTAG00000002020	8.50115	6.19872	6.18056	10.0815	1.50063	4.13579	3.18991
ENSBTAG00000002021	3.84587	12.6979	2.52039	4.99741	5.2822	3.39398	6.03112
ENSBTAG00000002023	0.0508477	0.0380303	10.3218	1.40213	0.114578	0.048022	0.0823541
ENSBTAG00000002024	0	0	5.59718	0.131424	0	0	0
ENSBTAG00000002025	8.67501	4.09242	0.970638	7.77932	1.74818	0.514222	2.85574
ENSBTAG00000002026	664.736	1179.54	538.107	288.164	354.606	1199.16	371.182
ENSBTAG00000002027	2.19904	23.3494	0.07275	0	0.285878	0.221561	16.3013
ENSBTAG00000002028	5.06893	73.9867	9.49987	23.5801	2.39585	1.9985	1.33492
ENSBTAG00000002029	0	25.9282	0	0	8.94901	20.3355	31.6355
ENSBTAG00000002030	12.0831	9346.7	4.42066	0.0942289	0	1.57959	0.0885525
ENSBTAG00000002033	3.30341	16.0434	23.4993	9.01247	1.41403	3.55293	2.80941
ENSBTAG00000002034	0.268902	0.399656	0.504644	0.674092	0.165254	0	0.356335
ENSBTAG00000002035	0.94713	0.194302	0	0.116595	0.457333	0.447286	0
ENSBTAG00000002036	3.81753	3.60547	126.872	15.3055	4.17957	0.294027	2.06887
ENSBTAG00000002037	4.22081	19.2866	7.72441	3.66057	6.65037	7.34598	7.31283
ENSBTAG00000002038	893.068	2306.8	517.519	364.963	728.134	1980.34	871.035
ENSBTAG00000002039	8.10002	5.00787	3.14095	2.04059	11.0261	5.15133	6.66701
ENSBTAG00000002041	13.2824	7.98817	0.840491	1.52895	7.16185	9.90665	1.22861
ENSBTAG00000002042	16.04	13.1783	5.95101	8.34133	16.2961	18.0938	16.0797
ENSBTAG00000002043	0	0	0	0	0	0	0
ENSBTAG00000002044	14.0959	58.233	12.4224	8.6093	2.67479	3.50597	20.5471
ENSBTAG00000002045	50.202	69.1739	62.0782	50.5289	39.3491	59.3205	42.7505
ENSBTAG00000002046	15.1616	28.1002	279.515	8.68288	10.778	142.503	23.913
ENSBTAG00000002048	44.2144	8.57831	65.967	73.7238	22.1428	13.7914	11.4688
ENSBTAG00000002049	139.579	715.669	114.352	20.6817	32.3658	124.354	274.722
ENSBTAG00000002050	3.84412	13.7338	9.33602	3.74125	2.26235	5.57115	4.32159
ENSBTAG00000002051	29.484	40.5828	5.50945	13.2583	71.3332	19.5475	17.1119
ENSBTAG00000002052	17.8232	31.7306	14.7803	9.01974	31.114	13.18	18.6245
ENSBTAG00000002055	2.76904	4.93958	2.61302	3.35913	5.92461	1.93187	2.83021
ENSBTAG00000002056	1.70098	9.74326	1.97788	2.19866	1.53316	2.89437	3.69877
ENSBTAG00000002058	8.59298	30.5742	16.5455	14.1302	7.72744	14.2028	11.8745
ENSBTAG00000002059	4.52892	4.89286	0.944874	1.95964	3.54361	2.74068	2.12251
ENSBTAG00000002060	1061.85	2795.08	1414.44	611.928	932.972	2168.1	1095.35
ENSBTAG00000002062	0.644126	0.148655	0.0910755	0.212899	0.0238593	5.72849	0.0428729
ENSBTAG00000002065	0.012307	0	0	0	0.166392	0.0460665	0
ENSBTAG00000002066	0	0	0	0	0	0	0
ENSBTAG00000002068	266.928	257.41	46.0582	38.4025	468.434	160.022	257.846
ENSBTAG00000002069	418.345	893.646	193.04	32.7727	1299.47	788.202	160.63
ENSBTAG00000002070	0.077012	0.110445	0	0	1.72707	0.125157	0.994881
ENSBTAG00000002071	0	0	0	0	0	0	0
ENSBTAG00000002072	11.2728	18.9556	7.42385	7.05164	15.0613	10.6762	11.1489
ENSBTAG00000002073	9.62761	21.9079	3.32577	7.59663	5.97685	4.86574	6.61715
ENSBTAG00000002075	5.53264	0	6.28266	0.344457	7.68901	50.256	106.058
ENSBTAG00000002076	10.0877	9.78371	45.7726	52.1567	7.75779	7.04885	7.64451
ENSBTAG00000002078	17.2287	15.79	9.27908	16.1755	23.2807	13.4795	17.2148
ENSBTAG00000002080	44.0547	2.5251	10.1647	2.92417	10.4838	1.02433	2.6998
ENSBTAG00000002081	0.146665	0.0556906	0.908304	6.6731	0.343707	0.0184107	1.82115
ENSBTAG00000002082	36.8567	39.4771	11.4002	87.0097	50.7542	21.7323	11.8068
ENSBTAG00000002083	4.04247	54.7249	11.0495	2.69002	3.47664	5.33076	9.56629
ENSBTAG00000002084	0.509492	0.626104	0.0199199	4.23075	0.986293	1.194	0.450101
ENSBTAG00000002085	0	0	0	0	0	0	0
ENSBTAG00000002086	23.4899	29.6643	15.9625	18.6384	19.7187	13.2098	15.1732
ENSBTAG00000002087	0	0	0	0	0	0	0
ENSBTAG00000002088	0	0	0	0	0	0	0
ENSBTAG00000002089	0.173928	0.934564	0.0332451	0.16653	0.052256	0	0.782491
ENSBTAG00000002090	6.13114	14.2464	6.36608	3.43417	7.43083	6.12962	5.92261
ENSBTAG00000002092	166.467	3.5036	10.9419	1.26778	56.7379	0.347875	1.56117
ENSBTAG00000002094	301.785	1057	1110.15	283.781	124.747	370.024	632.604
ENSBTAG00000002095	8.01692	16.1986	4.05236	6.50462	12.4226	7.68391	8.00984
ENSBTAG00000002096	18.5307	40.8959	1.43023	1.20996	112.654	8.28023	4.45852
ENSBTAG00000002097	0	0.0338912	0	0.11862	0.868514	22.2433	0.111474
ENSBTAG00000002098	52.5036	270.935	515.409	33.0935	23.736	31.6874	105.562
ENSBTAG00000002099	0.0249312	0	0	0.0214838	0.0337073	0	1.87763
ENSBTAG00000002100	3.268	1.59031	0.184325	0.0923313	3.47675	0.638847	0.520615
ENSBTAG00000002101	25.9279	20.0865	39.0127	80.3099	15.9928	197.704	36.3427
ENSBTAG00000002103	7.4977	5.26714	1.07137	1.65149	5.01381	9.38903	2.94744
ENSBTAG00000002104	0.308124	0.340428	0.382824	0.61954	1.96722	0.190038	8.01243
ENSBTAG00000002105	27.1062	76.9908	12.2883	14.1881	15.3361	25.0439	25.2249
ENSBTAG00000002107	6.14045	2.93669	0.765461	2.94197	14.6679	5.2922	6.0536
ENSBTAG00000002108	98.1267	185.169	19.7963	315.981	111.779	102.088	114.13
ENSBTAG00000002110	0	93.1614	0.0917237	0.0459459	0.234284	0.0248864	51.6193
ENSBTAG00000002112	26.9621	93.9896	17.6351	26.5291	15.3494	17.9763	19.0492
ENSBTAG00000002113	2.00882	2.77997	1.22281	5.69914	0.981921	0.516678	0.600652
ENSBTAG00000002115	0.570114	0.329417	0.0934061	7.95406	2.45922	0.343481	0.65955
ENSBTAG00000002116	6.20328	13.6997	1.73824	6.70116	8.99214	6.28834	10.0055
ENSBTAG00000002117	0.639123	0.853496	0.0732986	0.20194	0.331239	1.28096	0.22428
ENSBTAG00000002121	48.009	110.323	9.37974	27.5537	35.1719	51.2777	47.3722
ENSBTAG00000002122	0.605899	0.581755	7.60896	0.417693	1.96604	1.4233	1.86452
ENSBTAG00000002123	0	0.0195044	0.0235044	0.0588687	0.00923629	0	0.0110645
ENSBTAG00000002125	2.18571	7.87337	0.148179	4.21229	1.81964	0.505638	0.802171
ENSBTAG00000002126	3.88275	14.5246	4.01051	7.51909	2.05654	4.98999	5.38116
ENSBTAG00000002127	10.786	11.8471	9.9021	14.2851	5.95043	3.05818	2.3952
ENSBTAG00000002128	8.12386	57.2609	3.11554	8.11523	15.391	9.89598	10.9367
ENSBTAG00000002129	2.31064	2.38851	1.5686	0.928686	9.24597	70.9373	1.37612
ENSBTAG00000002130	14.9607	30.2572	7.45326	7.26187	22.9079	11.8876	24.2949
ENSBTAG00000002132	0	0	0	0.245649	0	0	0
ENSBTAG00000002134	0.068707	0	0	0.672595	0	0.0418042	0
ENSBTAG00000002135	5.38144	3.14475	0.440841	0.257628	5.11037	3.0123	0.89926
ENSBTAG00000002136	3.36481	1.61252	0.0203104	7.73207	1.54834	0.508822	0.152974
ENSBTAG00000002137	20.8972	59.2846	62.336	26.4713	13.6919	18.8952	21.1573
ENSBTAG00000002138	0.373053	0.0466604	0.016044	0.610789	0	0.01758	0.0151051
ENSBTAG00000002139	0	0	0	0.108758	0	0.105317	0
ENSBTAG00000002140	0	0	0	0	0	0	0
ENSBTAG00000002143	1.52629	3.66181	3.40626	3.69688	0.836578	1.51636	0.66811
ENSBTAG00000002144	14.3047	52.5796	16.7022	2.7276	20.7392	1.09192	0.640822
ENSBTAG00000002145	0.0690645	0.128752	0.326731	1.48786	0	0.0319359	0.111858
ENSBTAG00000002147	23.1898	28.0857	28.4807	17.4055	8.04845	18.0971	14.5822
ENSBTAG00000002148	9.4077	7.99456	6.97289	11.1684	15.1549	20.678	8.59102
ENSBTAG00000002150	0.0394173	0	0	0	0.0532927	0.138564	0
ENSBTAG00000002151	0.0735021	0.452688	27.8179	0.0422256	0.0331252	0	0
ENSBTAG00000002154	0.73009	0.230297	0	0.671077	0.592254	0.838085	0.157663
ENSBTAG00000002157	0.495625	1.33768	491.373	0.117818	0	0	0
ENSBTAG00000002158	0	0	0	0.0215596	0	0	0
ENSBTAG00000002163	0.603942	0.365038	0.0966472	0.145236	0.284838	3.42925	0.181983
ENSBTAG00000002164	0.0132356	0	0	0.102649	0.161054	0.0247163	0
ENSBTAG00000002166	0	0.117561	0	0.533268	0.228185	0.0507267	6.65154
ENSBTAG00000002167	0	0	0	0	0	0	24.1775
ENSBTAG00000002169	0.0880183	0.420249	0.0489074	0.85408	0.086484	0	0.0761158
ENSBTAG00000002170	9.16998	1.53114	0.744463	18.8006	0.534913	0.361778	0.630813
ENSBTAG00000002171	2.88994	1.4047	1.75995	8.14665	1.39328	4.55291	1.76581
ENSBTAG00000002174	2.70952	4.42919	0.966046	3.62931	8.65528	0.549494	1.13689
ENSBTAG00000002175	14.4634	10.0742	4.83352	47.2729	14.2356	5.24765	8.15833
ENSBTAG00000002176	67.4017	135.7	66.6532	48.6479	55.8666	97.9801	82.3085
ENSBTAG00000002177	3.38606	3.26631	1.03635	5.44186	0.62491	2.18519	0.984116
ENSBTAG00000002178	26.0847	70.9906	3.865	0.218762	34.2286	2.18101	25.739
ENSBTAG00000002179	2.48704	12.2887	5.67768	2.53403	1.96675	3.71749	1.19069
ENSBTAG00000002180	0.49295	0.414047	0.362938	0.189376	0.194122	0	0.284749
ENSBTAG00000002181	4.14288	11.9543	0.966368	17.1441	3.06959	1.4509	1.93336
ENSBTAG00000002182	84.4959	727.027	725.541	64.062	85.557	50.0617	444.033
ENSBTAG00000002184	0.0476507	1.1453	4.13964	3.32599	0	0.0867912	1.38917
ENSBTAG00000002185	13.5596	98.1918	26.2424	31.477	12.5336	13.0305	13.7259
ENSBTAG00000002186	8.99479	5.40383	7.56056	33.241	4.1871	1.9126	11.2488
ENSBTAG00000002187	71.502	60.4288	24.7787	109.41	73.2982	63.5173	31.8339
ENSBTAG00000002188	0.185843	0	0	0.128116	34.9756	1.70718	0.0601989
ENSBTAG00000002189	5.409	4.28207	2.4057	4.09263	8.81131	5.44623	5.89734
ENSBTAG00000002190	9.24444	4.97499	0.57363	4.89235	5.93787	4.83778	6.19649
ENSBTAG00000002191	11.1798	15.5356	44.932	9.15117	11.8441	8.41113	9.71762
ENSBTAG00000002192	0.160316	0.462398	0.018386	29.3978	0.115599	0.0200804	0.0173101
ENSBTAG00000002194	9.04324	4.39749	1.84793	3.27209	80.925	4.44715	2.22531
ENSBTAG00000002196	52.5166	101.694	84.685	52.4915	25.3246	19.6901	38.7991
ENSBTAG00000002199	0.133342	0.0556029	0	0.191506	0.0450699	0.0625678	0.431927
ENSBTAG00000002201	3.89565	4.50184	2.1197	4.03265	1.9688	2.79431	1.85454
ENSBTAG00000002202	3.18622	2.68455	1.98903	1.79493	6.7302	1.46582	2.2586
ENSBTAG00000002203	138.151	174.997	447.278	66.9192	48.9341	157.815	180.656
ENSBTAG00000002204	0.491848	1.46348	0.993306	0.7961	0.355381	0.292435	0.517823
ENSBTAG00000002205	0.025808	0.0964262	0	0	0.0348927	0	0.188096
ENSBTAG00000002206	0	0	0	1.16343	0	0.0786329	0.0683337
ENSBTAG00000002209	18.0519	36.0005	5.50411	19.9316	18.4958	32.6973	22.7358
ENSBTAG00000002210	29.3121	68.6476	12.6122	35.2893	39.3159	17.172	30.6823
ENSBTAG00000002211	4.60447	3.43892	1.40502	25	6.84943	1.72099	4.25595
ENSBTAG00000002214	0.0150731	1885.95	0	0.590791	1.01239	8.8391	7.51148
ENSBTAG00000002215	32.3615	3.2496	4.97972	7.14728	8.37044	1.04051	0.440127
ENSBTAG00000002216	0	0	9.78135	0	0	0	0
ENSBTAG00000002219	5.80158	13.7463	6.15988	3.48161	6.56576	15.3409	11.8102
ENSBTAG00000002220	24.4659	70.1143	8.89858	27.6451	19.6032	34.5545	25.0489
ENSBTAG00000002223	7.87879	24.2898	4.5318	11.7876	6.30637	7.60937	7.94605
ENSBTAG00000002224	2.44572	3.6546	0.416275	1.83198	2.11484	10.9325	0.671853
ENSBTAG00000002226	6.35609	18.6804	103.167	10.8289	7.08473	3.66383	11.0803
ENSBTAG00000002227	4.16959	1.43711	0.884765	2.12099	2.09848	4.20824	1.91885
ENSBTAG00000002231	0	0.112832	0.0173246	0.624826	0.0680785	0	0.130486
ENSBTAG00000002232	2.64263	1.0645	0.679433	8.389	1.97263	0.379314	0.961218
ENSBTAG00000002233	6.17268	1.56987	1.51697	16.0349	11.4356	0.930409	3.46849
ENSBTAG00000002236	47.4586	47.3518	49.7008	63.7103	41.6813	36.6223	32.7341
ENSBTAG00000002238	36.5434	33.1613	70.6403	49.8503	30.7267	25.3724	37.9066
ENSBTAG00000002240	2.42238	2.41611	0.18729	0.140725	1.14076	2.60688	0.132247
ENSBTAG00000002242	10.2593	19.2359	15.8001	14.6082	10.1058	12.1737	10.0093
ENSBTAG00000002243	6.38042	17.8632	9.82512	3.9949	16.7359	8.66015	12.4239
ENSBTAG00000002245	0	0.196063	0	0.0672691	0	0	0
ENSBTAG00000002247	0	1.31674	0	0	0.0756043	0.0947767	0
ENSBTAG00000002248	0.79252	1.3892	2.50889	0.641193	1.68708	0.658604	2.0147
ENSBTAG00000002249	0.349041	0.271502	0.310738	0.429172	0.175132	0.0513859	13.3926
ENSBTAG00000002251	0.187792	0.250124	0	1.59335	0.292959	0	0.304153
ENSBTAG00000002252	0	0.178646	0	6.95641	0	0.0442377	0
ENSBTAG00000002253	0.0498846	0.0972988	0.085816	0.859732	0.0337222	0	0.0807941
ENSBTAG00000002255	0	955.97	0	0	0.0265132	0	0
ENSBTAG00000002256	5.69833	36.3133	6.759	13.8118	3.97523	7.5443	8.0913
ENSBTAG00000002257	0.101687	0	0	0	0	0	0
ENSBTAG00000002258	12.9841	749.541	3.89498	76.131	30.424	2073.35	7.03474
ENSBTAG00000002259	33.1582	15.9078	1.4637	0.57411	17.9089	18.4494	4.86629
ENSBTAG00000002260	4.40906	7.81005	2.42573	3.52531	4.74826	3.35169	2.56551
ENSBTAG00000002261	0	0	6.65244	0.110159	0	0	0
ENSBTAG00000002266	5.85537	7.14763	0.182316	1.87216	2.43585	0.671441	22.829
ENSBTAG00000002267	12.2027	29.1764	22.0314	32.4189	13.6836	6.11446	9.58835
ENSBTAG00000002271	10.6925	5.9205	49.66	11.6953	10.4159	9.85295	7.88362
ENSBTAG00000002272	4.743	8.2982	2.35766	3.844	2.54324	1.85585	2.02384
ENSBTAG00000002273	0	0	0	0	0	0	0.517166
ENSBTAG00000002275	46.0988	135.003	85.885	88.8914	36.5272	35.5719	29.9874
ENSBTAG00000002277	7.17358	11.1239	7.72602	5.88393	11.7869	6.75462	15.601
ENSBTAG00000002278	117.275	2.6269	21.1776	5.11839	11.6112	5.01943	5.19462
ENSBTAG00000002279	49.2271	158.086	29.3663	90.6178	41.4963	29.1201	51.6134
ENSBTAG00000002280	85.9123	15.3682	124.902	88.0391	10.2937	45.3332	19.538
ENSBTAG00000002281	2.04538	1.50929	0.994403	6.09229	0.931813	0.528383	0.864194
ENSBTAG00000002282	264.953	360.606	1055.19	222.134	221.308	112.296	275.187
ENSBTAG00000002283	3.44962	0.77514	12.8578	2.14688	2.89336	1.42224	1.93996
ENSBTAG00000002284	0.037518	0	0	0	0.0507247	0	0
ENSBTAG00000002286	11.741	3.47427	5.14276	35.3178	7.06791	2.2861	4.79163
ENSBTAG00000002287	6.59886	5.56797	4.39598	10.8222	1.78841	4.10685	2.23978
ENSBTAG00000002288	0	0.07867	0	0	0	0	0.356305
ENSBTAG00000002289	0	0	0	0.0178403	0	0	0
ENSBTAG00000002290	0.0666973	0.143923	0.497201	0	0.060117	2.07289	0
ENSBTAG00000002291	2.46398	3.2346	2.18874	3.34645	0.28968	3.77463	1.10612
ENSBTAG00000002292	9.40311	72.3035	6.71068	37.6743	6.75935	4.22953	22.045
ENSBTAG00000002293	17.4516	18.1805	36.9093	29.2365	8.95214	22.854	8.72891
ENSBTAG00000002294	0	0	0.682236	0.0525758	0.0206224	0	3.77976
ENSBTAG00000002295	12.8695	12.0623	8.6493	26.459	11.7211	13.287	10.0198
ENSBTAG00000002296	10.48	11.2158	0.619454	2.93473	7.69756	2.55571	1.01462
ENSBTAG00000002297	0.164931	0.114747	0	6.86259	0.063711	0	0
ENSBTAG00000002298	1.55572	1.00239	0.293292	0.532566	1.1093	2.82304	1.03548
ENSBTAG00000002299	0.769257	1.9831	54.3109	4.26397	3.69637	35.9038	1.17856
ENSBTAG00000002300	0	0	0	0.24953	0	0.0334092	0
ENSBTAG00000002302	112.362	556.077	106.17	65.7926	360.088	13.4509	236.187
ENSBTAG00000002303	23.1956	6.1107	16.2755	25.1412	37.5426	29.1452	10.4788
ENSBTAG00000002305	1.21838	4.65211	1.00242	1.6129	1.71889	1.17468	5.40517
ENSBTAG00000002306	9.50961	26.9904	27.9546	14.6783	6.405	7.63217	9.30888
ENSBTAG00000002309	0.592537	0.321414	0.030889	19.4338	0.58263	0.464202	1.04693
ENSBTAG00000002311	1.17269	13.7698	0.164684	1.1549	1.55314	24.8406	13.1402
ENSBTAG00000002313	8.0671	5.80913	2.54347	9.24627	2.35952	3.99963	1.69593
ENSBTAG00000002315	7.53333	7.57224	34.1918	9.42232	10.111	10.6615	7.28515
ENSBTAG00000002316	1.71482	0.418635	0.63214	14.214	0.828018	1.50227	1.85157
ENSBTAG00000002317	13.3671	47.6438	5.01815	57.7868	6.50087	4.52582	8.87788
ENSBTAG00000002319	0.948021	0.30069	4.2213	0.0986895	0.49893	0.532953	0.0274798
ENSBTAG00000002321	20.5167	63.3683	3.44261	12.9576	29.7111	13.0663	45.1034
ENSBTAG00000002323	7.67711	14.84	56.6953	11.5929	6.79613	2.65425	3.93744
ENSBTAG00000002326	287.047	7.42037	11.7043	2.75129	56.2197	318.81	19.761
ENSBTAG00000002327	19.4613	126.848	14.8351	18.9795	23.4759	56.6939	41.6177
ENSBTAG00000002328	4.41906	4.80512	2.28645	1.88212	10.0951	5.59675	3.46891
ENSBTAG00000002329	3.36748	5.78286	1.45269	9.37106	4.88703	6.79763	5.60416
ENSBTAG00000002330	0	0	0	0	0	0	0
ENSBTAG00000002331	1.08871	0.823685	0.0975473	0.0781808	0.551983	5.16958	0.0734711
ENSBTAG00000002332	10.5783	43.7726	10.0287	12.9082	7.46418	7.40996	8.69148
ENSBTAG00000002333	12.4517	176.711	1.88153	152.248	119.777	74.6771	5.45053
ENSBTAG00000002335	0	0	0.0352738	0	0	0.0376378	0
ENSBTAG00000002336	5.72704	2.719	3.36272	3.07336	4.822	5.00017	3.66582
ENSBTAG00000002340	5.19493	7.82507	0.303678	0.086924	1.70476	0.228921	0.204219
ENSBTAG00000002341	42.0165	5.45275	12.3652	3.39094	42.2833	15.3118	6.93871
ENSBTAG00000002344	8.69327	18.626	2.67513	3.45498	10.9175	9.6004	4.73373
ENSBTAG00000002345	4.95938	5.79571	4.75927	3.70233	9.22172	2.65031	4.99697
ENSBTAG00000002346	10.0008	189.125	3.235	2.32021	6.00942	13.1921	9.55238
ENSBTAG00000002347	4.8371	10.7011	0.919509	24.5392	8.78242	5.31187	6.63905
ENSBTAG00000002348	13.7725	2.05764	3.65904	42.1643	0.40338	31.671	16.7258
ENSBTAG00000002349	0.155287	0	0	56.1483	0.0839797	0.111264	0.100602
ENSBTAG00000002350	6.78097	14.4547	3.81974	6.25615	5.6926	11.2394	9.29642
ENSBTAG00000002352	22.8067	14.3617	17.428	8.36797	23.3684	30.9574	21.2705
ENSBTAG00000002354	0	0.111634	0	0.0644656	0	0.0344758	0.0605821
ENSBTAG00000002355	0.0865781	0.459959	0.0372349	0.188847	0.166478	0.0396245	0.129837
ENSBTAG00000002356	5.78514	5.50017	0.368597	0.134281	19.3301	55.9833	38.0152
ENSBTAG00000002357	6.32346	20.2304	3.08289	4.14746	8.56669	5.57537	4.58177
ENSBTAG00000002361	0.368068	0.104268	0.953975	11.1128	2.39774	0.0816803	1.02142
ENSBTAG00000002362	38.2009	7.09652	7.4481	11.8669	30.4317	1.70693	4.99868
ENSBTAG00000002363	1.70844	2.36975	0.432168	1.91224	1.89637	2.32439	3.39065
ENSBTAG00000002367	46.475	32.2313	137.592	40.5652	15.506	6.58895	50.505
ENSBTAG00000002368	1.89354	2.99548	0.0350263	1.40362	1.54156	0.635568	2.57217
ENSBTAG00000002369	0.136006	0	0	0.761794	0.0459703	0.0604982	0.275347
ENSBTAG00000002370	4.17491	5.15923	3.64864	3.38598	3.50142	3.22372	1.48253
ENSBTAG00000002374	1.47889	3.07472	2.0395	0.926829	4.16419	3.20308	4.6915
ENSBTAG00000002376	12.0898	57.7721	9.08819	16.1086	11.5037	19.8198	22.0902
ENSBTAG00000002377	89.6926	273.347	93.8482	60.4678	66.8876	106.529	81.513
ENSBTAG00000002378	124.962	213.601	56.2069	42.4313	105.992	186.131	226.776
ENSBTAG00000002380	0	0	0	0	0	0	0
ENSBTAG00000002381	7.74018	20.695	11.1053	4.09602	18.3966	9.71466	14.0793
ENSBTAG00000002382	4.00373	4.82089	1.85365	4.55158	3.54207	4.74503	2.46378
ENSBTAG00000002385	1.09575	1.68169	3.77001	1.23727	2.96293	0.133313	4.71213
ENSBTAG00000002389	10.4685	29.619	6.98851	9.0658	15.7379	6.88945	14.4244
ENSBTAG00000002390	0.114839	0.0959489	0.0329262	14.3161	0.439915	0.140983	0.433991
ENSBTAG00000002391	14.9907	4.99024	4.5509	1.55429	22.0018	3.68272	6.58917
ENSBTAG00000002392	8.16267	0.188366	15.5129	45.5507	0.966907	0.911786	15.0757
ENSBTAG00000002393	16.7081	27.0159	7.6977	17.2631	12.6176	9.18943	8.17807
ENSBTAG00000002394	5.88609	0.425914	1.20358	1.88732	8.82173	0.763272	1.69972
ENSBTAG00000002395	5.56867	14.3884	4.41296	4.71998	4.80122	3.68425	3.19366
ENSBTAG00000002398	2.19003	20.3774	1.2056	4.09792	1.67505	1.73233	2.12822
ENSBTAG00000002401	0.277551	0	0	3.34841	0.375253	0	0.449528
ENSBTAG00000002402	16.5946	12.474	25.0558	3.99378	32.8333	9.27743	21.9979
ENSBTAG00000002404	32.6758	89.9269	32.8669	73.9254	33.5293	42.6102	56.1671
ENSBTAG00000002407	0.0548527	0.14279	0	0	0	0.0205977	0.266522
ENSBTAG00000002408	0.201639	0.467496	0.0867194	0.757082	3.34931	0.0818657	0.326578
ENSBTAG00000002411	20.6401	39.2485	8.26206	13.1637	66.4744	35.9293	21.5832
ENSBTAG00000002412	46.521	75.5164	14.2433	44.8578	38.5917	51.1325	31.6351
ENSBTAG00000002413	6.18539	26.9152	32.7806	5.56049	8.19402	7.57315	16.1385
ENSBTAG00000002414	0.0509453	0.0690631	0.0109551	76.3653	0.0430492	0.06045	7.66332
ENSBTAG00000002415	58.5594	235.582	196.406	152.537	60.4232	281.895	55.9663
ENSBTAG00000002416	5.02514	1.70849	0.586752	0.420195	7.78209	5.36114	0.766706
ENSBTAG00000002417	4.62025	12.6134	1.69511	12.1517	1.8059	1.60252	1.13487
ENSBTAG00000002418	0.459024	0.213324	0.0367281	0.358755	0.324735	0.985386	0.0172894
ENSBTAG00000002419	3.94894	42.5843	2.02037	5.12937	3.42099	5.14445	3.79127
ENSBTAG00000002422	2.07829	4.62734	1.26264	3.86144	3.37394	2.45611	4.46721
ENSBTAG00000002423	28.1695	84.7242	53.0106	44.094	18.4012	14.281	17.7263
ENSBTAG00000002425	0.831104	0.0432231	0.0545811	3.96439	0.0500557	0.050328	0.434057
ENSBTAG00000002427	0	0	0	0.0648889	0	0	0
ENSBTAG00000002428	17.1739	250.3	28.081	26.0465	10.7472	61.4694	20.3979
ENSBTAG00000002430	0.127331	0.0683001	0	0.647891	0.639423	0.368634	0.0196407
ENSBTAG00000002431	10.5419	13.178	10.232	9.18523	6.45627	7.39036	4.66123
ENSBTAG00000002432	8.55641	26.3309	5.9287	7.85114	5.99841	11.344	9.49539
ENSBTAG00000002434	8.23739	18.672	11.766	5.37753	11.9133	15.8256	12.9372
ENSBTAG00000002435	8.19073	6.49648	0.910694	3.82685	27.6153	3.44793	5.83508
ENSBTAG00000002440	3.91842	0.974751	0.402037	1.74535	6.35098	0.309513	1.24908
ENSBTAG00000002441	0	0	0	0	0	0	0
ENSBTAG00000002444	4.20561	1.68227	0.398828	0.120552	2.64926	11.4177	0.22452
ENSBTAG00000002445	0.925198	0.52397	0.851629	0.742025	2.39477	0.512151	1.41706
ENSBTAG00000002446	0	0	0	0.316052	0	0	0
ENSBTAG00000002447	1.20988	1.77019	0.23126	1.33218	1.36314	0.119702	0.816475
ENSBTAG00000002448	0	0.342397	0	3.11133	0	0	0
ENSBTAG00000002450	3.85273	0.836067	0.035826	0.21535	1.26704	0.343785	0.168647
ENSBTAG00000002451	1.16604	0.622335	0.415021	1.94031	2.82684	13.8516	2.05135
ENSBTAG00000002452	20.7488	28.8574	26.6329	8.39944	16.0242	13.5308	27.1716
ENSBTAG00000002454	4.51589	39.2878	2.87103	4.77125	3.76951	6.24775	7.21864
ENSBTAG00000002455	3.88951	2.9805	4.02905	4.1085	15.2859	2.59896	2.43853
ENSBTAG00000002457	92.4494	415.675	24.4026	33.6974	58.794	136.515	97.4862
ENSBTAG00000002458	6.80203	13.128	10.3191	8.21211	5.25101	6.63992	3.66463
ENSBTAG00000002460	8.15851	31.7882	6.40805	5.47775	8.23859	11.6383	7.3118
ENSBTAG00000002462	14.6926	62.5219	19.5122	15.7914	8.45882	12.8141	15.2977
ENSBTAG00000002463	42.4064	162.131	160.071	105.339	14.7362	75.5854	92.4657
ENSBTAG00000002464	0.339572	0	0.0137156	2.89926	0.0673721	0.0150778	0.012913
ENSBTAG00000002467	16.0355	42.3665	15.9493	10.598	19.5697	30.0638	84.1199
ENSBTAG00000002468	3449.88	2385.27	2950.75	1408.53	2700.8	4344.04	3971.86
ENSBTAG00000002469	13.2883	8.94598	4.73922	2.79288	62.3487	0.868061	13.6294
ENSBTAG00000002470	1.76553	4.74403	0.607446	0.912839	7.95673	0.581973	2.23994
ENSBTAG00000002471	8.70574	4.02996	0.519499	26.9742	0.396619	0.602774	0.544995
ENSBTAG00000002472	4.65726	7.58487	0.582057	4.20192	6.0814	4.3641	3.54585
ENSBTAG00000002473	40.2831	19.4351	15.576	0.68128	11.5798	8.15204	2.89632
ENSBTAG00000002474	3.74982	6.36089	4.43217	2.59383	6.53556	4.33986	5.59817
ENSBTAG00000002475	47.5911	71.3886	64.2026	69.6393	55.6828	42.4481	63.6799
ENSBTAG00000002476	4.6237	33.0289	5.96558	12.5425	3.90706	6.47901	6.40928
ENSBTAG00000002477	7.13724	30.0742	4.06952	4.73905	4.81114	3.11961	11.5269
ENSBTAG00000002478	1.47603	346.824	1.38	0.276505	1.34486	27.5816	101.029
ENSBTAG00000002479	8.2657	10.5593	18.3139	5.21665	9.54887	4.03688	10.7266
ENSBTAG00000002480	9.28558	18.6305	11.0323	3.10853	8.21895	8.29619	24.1275
ENSBTAG00000002481	13.1736	28.2899	10.8414	8.24406	7.3399	4.88707	22.6274
ENSBTAG00000002483	0	0	0.105826	0.424078	0	0.0551338	0
ENSBTAG00000002484	7.51285	29.849	12.0647	4.42876	14.814	10.383	15.7808
ENSBTAG00000002485	95.0782	6.70618	42.0514	8.37198	151.131	5.01572	34.6993
ENSBTAG00000002487	15.8485	51.1014	96.11	25.1965	8.6817	16.596	11.6794
ENSBTAG00000002488	0.300346	1.35038	0.413347	0.651061	0.216571	0.0539258	0.194578
ENSBTAG00000002489	0	0	0	0	0	0	0
ENSBTAG00000002490	161.465	1104.72	75.3315	53.6398	48.1232	109.527	116.667
ENSBTAG00000002492	6.06499	137.233	3.07156	5.90664	6.43199	5.13696	5.86951
ENSBTAG00000002493	39.3931	67.7359	44.5482	55.8654	25.9087	32.4371	20.8238
ENSBTAG00000002495	14.8296	22.2791	29.2535	11.1073	30.6838	13.4268	13.9614
ENSBTAG00000002497	0.18921	13.4297	0	32.8538	0.0639534	0.490171	0.229836
ENSBTAG00000002498	0	0.221753	0	0.544985	0	0	0
ENSBTAG00000002500	7.30518	22.063	5.93267	5.36836	7.31978	7.20732	25.7653
ENSBTAG00000002501	30.402	61.6326	55.4937	32.2766	20.7471	26.4281	43.0931
ENSBTAG00000002503	15.1675	17.8156	14.1062	94.0205	15.4179	14.7801	16.7642
ENSBTAG00000002504	12.4351	17.1673	25.1865	12.7816	3.81772	9.81057	6.98951
ENSBTAG00000002505	0	0	0	0.771072	0	0	0.0658747
ENSBTAG00000002507	348.162	489.067	958.31	308.172	132.758	650.686	616.143
ENSBTAG00000002508	0.817577	0.851732	1.11037	84.3945	0.349065	0.225072	2.02109
ENSBTAG00000002510	56.0144	25.1558	58.3823	70.5366	86.5124	59.0303	67.4071
ENSBTAG00000002512	10.6963	13.1664	2.69787	14.1378	5.43668	7.69023	5.47074
ENSBTAG00000002515	0.134519	1.07385	0.115706	1.31373	6.88078	0.245817	3.19542
ENSBTAG00000002516	10.1211	23.3513	10.6189	7.46827	12.1312	6.78818	11.1967
ENSBTAG00000002518	0	0	0	1.23237	0	0	0.0579066
ENSBTAG00000002520	12.1267	21.1713	29.0388	11.4908	15.335	11.8831	13.8476
ENSBTAG00000002522	0.595034	4.20981	0.236223	12.1089	10.149	2.79898	6.59784
ENSBTAG00000002524	7.79945	21.6049	7.85405	3.60637	15.7317	11.4551	14.8402
ENSBTAG00000002525	28.6617	102.431	15.5113	25.8995	30.7416	54.2371	41.3416
ENSBTAG00000002526	23.0896	158.218	49.4464	16.82	9.57442	35.4426	126.936
ENSBTAG00000002527	1.46315	1.30589	1.60536	0.436822	2.55452	0.842498	1.17554
ENSBTAG00000002528	52.7277	26.4848	93.029	34.1231	44.9863	39.1472	41.3967
ENSBTAG00000002531	10.2114	4.77122	16.6236	2.09334	16.8578	6.03751	7.0507
ENSBTAG00000002534	8.61906	25.2245	9.30489	20.1975	7.99662	8.88861	7.97693
ENSBTAG00000002539	33.2652	14.0234	13.2042	3.11061	79.8825	10.9695	15.6471
ENSBTAG00000002542	53.6918	121.42	16.9375	31.1315	22.3278	30.7665	17.9024
ENSBTAG00000002545	0	0	0	0	0	0	0
ENSBTAG00000002549	256.288	1433.92	72.6396	209.972	451.866	612.378	269.529
ENSBTAG00000002550	2.9393	19.4593	0.572218	1.17042	0.505932	0.682638	0.538732
ENSBTAG00000002551	9.22003	9.42573	7.41461	3.06317	24.5707	2.15276	4.82173
ENSBTAG00000002554	18.2032	37.2191	6.36052	50.6618	16.0347	3.32281	10.9722
ENSBTAG00000002555	0.168054	13.871	0.0963674	0.289632	13.7084	4.08168	1805.85
ENSBTAG00000002557	14.5665	150.521	28.785	21.8041	7.68238	16.801	51.7605
ENSBTAG00000002559	0.068085	5.07408	0.234252	0.117341	10.4018	0.112434	2149.42
ENSBTAG00000002561	2.21125	31.6548	0.228964	1.73676	3.71856	7.34939	3.98038
ENSBTAG00000002562	17.643	17.7631	12.6913	52.7519	21.3918	8.4286	11.5927
ENSBTAG00000002563	25.5708	58.5638	28.8545	16.6228	12.7371	12.7234	17.3975
ENSBTAG00000002564	4.14062	2.20638	0.980714	27.7171	6.95714	0.976422	2.74567
ENSBTAG00000002565	0	1.32172	0	0	0	0	0.460721
ENSBTAG00000002566	10.4471	135.511	7.07674	3.471	8.12247	11.0537	31.4253
ENSBTAG00000002568	8.76306	27.6594	17.6268	12.1136	14.4703	9.29079	21.1045
ENSBTAG00000002570	7.27514	10.0916	4.15274	26.7942	4.53627	4.19868	3.35375
ENSBTAG00000002571	2.26893	6.78282	3.62442	2.51381	2.49792	1.79432	2.51987
ENSBTAG00000002573	22.7696	31.703	15.1642	27.3635	12.6605	13.9751	11.0571
ENSBTAG00000002574	0.422414	0.144821	541.616	0	0	0	0.0570126
ENSBTAG00000002575	39.5729	68.5421	55.3246	40.214	27.8722	37.7756	33.6142
ENSBTAG00000002576	0.573252	0.19911	0.0379293	5.16783	0.0596187	0	0.357097
ENSBTAG00000002578	43.1872	58.7557	42.6025	62.8667	34.8557	27.4883	26.4114
ENSBTAG00000002579	25.2274	52.1324	28.4619	10.9579	32.0742	43.8346	31.1147
ENSBTAG00000002580	37.7795	46.0196	67.0482	15.175	99.5364	39.6574	14.9602
ENSBTAG00000002581	0.356463	0	0.0383263	1.42067	0.301214	0.162902	0.216501
ENSBTAG00000002582	0.0460835	0.0444439	0	0.138989	0.0155763	0.129615	0.0373189
ENSBTAG00000002583	0.128424	0.568818	0.220927	2.30185	1.63213	0.0931619	0.0831993
ENSBTAG00000002585	18.0127	0.2353	0.81545	12.11	10.8195	0.905617	11.0192
ENSBTAG00000002586	13.7214	23.0418	10.8879	57.4905	12.7728	8.72131	7.89318
ENSBTAG00000002590	15.8583	28.7988	14.022	15.1322	29.9713	9.92891	8.99843
ENSBTAG00000002591	17.8297	23.9051	5.62926	82.9306	17.9235	24.7303	30.0324
ENSBTAG00000002593	0.0320531	0.0803164	0	8.89392	0	0	0.0778709
ENSBTAG00000002594	5.99539	3.85176	2.20707	7.31369	3.8361	3.588	3.11687
ENSBTAG00000002595	0	0	0.0308012	0.0154288	0	0	0.173992
ENSBTAG00000002596	3.34163	4.15536	0.274842	5.19022	5.62134	0.337297	0.258759
ENSBTAG00000002599	0.318951	0.770551	1.20712	1.64908	0.560594	0.171071	3.40943
ENSBTAG00000002600	3.2262	9.85913	0.607463	8.52006	2.8862	1.28026	3.97741
ENSBTAG00000002603	19.4265	51.832	4.80892	22.8514	13.3089	4.43263	13.882
ENSBTAG00000002604	0	0	0	0.0931809	0	0	0
ENSBTAG00000002605	1.16666	0.394193	1.51438	0.712878	2.06489	0.518201	1.92391
ENSBTAG00000002606	5.2932	19.1839	12.0023	29.8142	3.2881	34.4195	15.7379
ENSBTAG00000002608	142.405	31.5636	24.8541	101.427	88.6853	38.4242	39.5585
ENSBTAG00000002609	0.0894363	0.224488	0.0769283	0.462415	0.544135	0.155349	115.448
ENSBTAG00000002610	61.1955	118.451	155.418	107.931	21.154	30.2031	36.854
ENSBTAG00000002612	3.4945	14.2212	3.46318	8.11739	2.87585	2.34401	2.64533
ENSBTAG00000002613	0.975522	0.658712	0.0922078	0.27713	0.40582	1.83269	0.0868118
ENSBTAG00000002614	7.41173	4.36808	3.84413	19.3703	2.54258	3.11526	3.90508
ENSBTAG00000002615	4.24122	3.05702	4.18538	16.8478	3.76352	1.72847	1.22474
ENSBTAG00000002616	4.52843	9.63751	1.07451	3.22944	3.48431	0	9.35804
ENSBTAG00000002620	0.24894	0.557525	0.01713	0.137291	0.161554	0.974556	0.241913
ENSBTAG00000002623	12.7743	10.9307	0.419246	3.67512	10.7909	4.13983	0.822316
ENSBTAG00000002624	7.7173	13.3611	99.3545	1.50055	36.367	10.4216	7.99088
ENSBTAG00000002625	12.2855	27.4859	11.7609	12.5155	5.79233	7.92677	4.70791
ENSBTAG00000002626	2.42539	0.897004	1.23322	1.93558	6.29986	0.402841	1.45131
ENSBTAG00000002627	24.2924	38.9484	21.292	51.339	15.7695	14.0053	16.1048
ENSBTAG00000002628	38.8811	19.635	38.3009	52.5457	155.04	17.8829	25.0635
ENSBTAG00000002629	0.048742	0.19281	0	0.0840041	0.0658998	0	0.0394718
ENSBTAG00000002630	7.44041	7.22412	7.80703	2.97404	18.7101	4.28949	6.64237
ENSBTAG00000002631	0.601027	1.36781	0.0304101	0.487452	53.1294	1.86188	50.4183
ENSBTAG00000002632	0	0.148435	0	0	0	0	0.0584301
ENSBTAG00000002633	129.485	24.5728	28.1618	77.5708	127.951	87.78	43.1522
ENSBTAG00000002634	15.9367	38.065	12.8493	8.33473	21.663	20.6621	20.0136
ENSBTAG00000002635	0.0665243	0.811032	0	0.343953	0.53965	0.881758	0.430977
ENSBTAG00000002639	24.1109	6.97476	40.7202	14.8632	37.6591	22.4552	19.2578
ENSBTAG00000002640	2.14847	5.4287	1.70143	2.7643	2.42397	1.01927	0.935921
ENSBTAG00000002641	8.87448	16.2407	4.37549	9.93393	7.11568	5.78387	6.04537
ENSBTAG00000002642	0	182.333	0	0.030963	0	0	0.145489
ENSBTAG00000002643	14.2406	51.439	5.43954	21.7173	23.3544	12.2915	18.3985
ENSBTAG00000002644	1.92321	0.413417	6.18688	0.265164	4.57636	0.0708157	3.7067
ENSBTAG00000002645	10.5459	7.57307	11.4817	11.0545	19.2974	8.26999	11.0437
ENSBTAG00000002646	47.7409	52.0552	24.7744	45.0491	27.0453	35.6835	22.1048
ENSBTAG00000002647	14.2449	7.91218	0.832256	24.6428	11.1195	15.9271	2.00241
ENSBTAG00000002648	1132.12	2443.63	915.867	370.643	917.553	2895.62	883.054
ENSBTAG00000002650	19.8758	145.895	17.861	21.1123	19.9588	26.7443	17.932
ENSBTAG00000002651	0.952964	24.7146	0.370811	1.75969	1.38045	19.0894	6.54125
ENSBTAG00000002654	20.7556	39.3036	40.7769	41.37	20.6057	23.8046	30.9204
ENSBTAG00000002655	6.65421	5.91114	2.11102	3.17216	3.79648	6.88031	1.49072
ENSBTAG00000002657	14.2852	19.8862	20.1838	5.67601	20.8444	7.40417	13.3019
ENSBTAG00000002658	8.25193	10.7282	5.50332	22.2515	5.72253	5.98994	5.92524
ENSBTAG00000002660	1.38808	2.11128	0.385145	2.5852	2.96639	1.26837	2.53824
ENSBTAG00000002661	0.0780559	0.078151	0	0.618815	0.168852	0.115953	0.0252842
ENSBTAG00000002663	15.7602	5.00528	13.7833	19.7076	11.5229	4.2631	6.02676
ENSBTAG00000002664	0.180586	0.405331	0.0621322	0	0.146493	0	0.116992
ENSBTAG00000002668	1.73605	1.03069	0.449298	10.8294	0.934708	3.53953	0.796245
ENSBTAG00000002669	4.58187	3.5316	0.875795	15.3545	19.0267	9.3317	10.189
ENSBTAG00000002670	43.1257	22.9453	3.91756	0.654122	67.1582	1.06486	5.37878
ENSBTAG00000002673	0.514636	1.23409	0.824267	0.0917529	0.983708	0.327864	1.81074
ENSBTAG00000002674	0.141334	0.743167	0	0.487163	0	0	0
ENSBTAG00000002675	0	0.175782	0	0.0876162	0.0343667	0.0922544	0
ENSBTAG00000002676	29.9925	48.7554	22.8733	23.1928	28.0658	31.4641	26.2591
ENSBTAG00000002678	3.66428	11.882	3.89181	6.91924	3.70484	6.26678	6.24439
ENSBTAG00000002679	0	0	0	0	0	0	0
ENSBTAG00000002680	0.275903	0.0989721	0.672399	1.36707	0.139884	0.172457	0.42824
ENSBTAG00000002682	4.23082	3.99816	5.38537	6.57043	6.60013	2.79213	4.11641
ENSBTAG00000002683	26.2271	3.57751	6.60324	29.7575	28.4072	50.0091	24.499
ENSBTAG00000002685	13.6833	20.9016	13.5997	11.3598	15.5952	6.94089	15.4727
ENSBTAG00000002686	0	0	0	0.0374844	0	0	0
ENSBTAG00000002687	2.08889	0.409742	0.961898	1.1273	0.841557	0.674155	0.375913
ENSBTAG00000002688	15.5324	29.6772	205.841	519.353	77.2381	305.522	988.234
ENSBTAG00000002689	12.4236	32.704	39.7904	99.0516	14.0268	73.0912	342.363
ENSBTAG00000002690	17.6766	19.4339	45.674	14.2411	12.1241	12.153	11.102
ENSBTAG00000002691	0.101997	0	0.0292441	61.4665	0.39072	0.597789	1.65196
ENSBTAG00000002693	17.763	26.8417	8.48714	18.4454	18.4369	9.03169	11.0323
ENSBTAG00000002695	0.0109068	0	0.0187629	0	0.0442384	0	0.0176649
ENSBTAG00000002697	18.9622	11.5351	5.47851	28.3296	23.1955	11.355	14.0742
ENSBTAG00000002698	8.12247	15.4902	14.6856	6.47697	8.40016	6.89978	7.33033
ENSBTAG00000002699	7.59286	3.34818	0.578553	6.38688	1.91497	3.59676	3.48815
ENSBTAG00000002700	0	0	0	0	0	2026.98	0
ENSBTAG00000002701	0.312181	60.6623	1.08068	0.408933	0.573895	0.0190665	0.876222
ENSBTAG00000002702	1.6949	0.626982	0.233257	0.233685	5.133	0.336075	0.329411
ENSBTAG00000002703	26.0058	55.5293	5.31961	93.7159	13.8959	28.2708	22.1778
ENSBTAG00000002704	4.88316	21.0723	10.0151	5.13695	6.68783	6.42719	8.89492
ENSBTAG00000002705	0.168616	1.30921	0.0241724	1.67095	0.360954	0.104755	0.113789
ENSBTAG00000002706	4.79184	611.948	8.4116	2.78091	4.75981	11.4447	65.9682
ENSBTAG00000002707	7.28144	10.3312	9.12814	3.1206	8.20819	11.0511	7.11981
ENSBTAG00000002708	21.0775	73.1272	26.9244	26.1861	14.9049	19.795	28.6793
ENSBTAG00000002709	15.9784	34.9224	7.84574	10.2786	21.064	22.7527	20.9976
ENSBTAG00000002710	0.291302	0.153826	0.0501124	0.60245	0.118153	0	0.235899
ENSBTAG00000002712	22.1475	27.0561	22.4309	26.7021	18.6711	14.6151	25.1159
ENSBTAG00000002714	50.2882	30.4843	1.29177	44.7808	6.5691	11.0074	5.437
ENSBTAG00000002715	20.5375	40.7364	11.6869	21.7054	26.9897	20.9804	21.5828
ENSBTAG00000002716	6.43252	12.8105	7.4182	8.41721	8.31032	5.98046	7.91015
ENSBTAG00000002717	0.0317759	0.185581	0	123.456	0	0.0796201	0.03431
ENSBTAG00000002718	6.24469	9.49097	7.51386	4.6254	7.68399	3.04783	3.77856
ENSBTAG00000002719	0.846769	0.571629	0.173933	0.15247	0.529703	3.66337	0.102347
ENSBTAG00000002720	7.22164	17.3262	4.51642	7.51581	5.36906	7.43772	4.49034
ENSBTAG00000002721	7.89963	12.5694	11.1841	5.36972	3.30031	1.92236	4.77804
ENSBTAG00000002724	0.105363	0.858893	0	0.181588	0.120194	0	0
ENSBTAG00000002725	5.8645	4.0684	9.13352	8.40268	5.91147	7.79684	4.27141
ENSBTAG00000002726	10.2903	21.3207	8.9774	14.0405	3.92452	9.39845	4.20536
ENSBTAG00000002727	8.63274	41.0913	3.79992	9.8854	12.9249	5.89974	18.5329
ENSBTAG00000002728	10.4619	8.04006	23.1099	6.80356	11.128	8.14932	6.91926
ENSBTAG00000002730	5.63511	16.214	10.3471	13.0649	5.694	6.02339	7.33983
ENSBTAG00000002733	0	0	0.165524	0.0994964	0	0	0
ENSBTAG00000002734	79.4857	142.969	170.26	40.6498	87.8015	161	114.944
ENSBTAG00000002735	19.4517	130.275	22.8798	15.0074	20.5589	37.5155	52.1332
ENSBTAG00000002736	6.33085	5.50291	2.67031	6.33427	10.4065	8.06057	4.22817
ENSBTAG00000002737	0.176751	0.355645	0.114024	0.0761553	0.448069	0.282833	1.50292
ENSBTAG00000002738	7.00155	1.47098	2.38684	1.41702	9.37933	4.49036	2.01829
ENSBTAG00000002739	1.39953	0.213253	1.29103	1.36331	0.164537	0.707761	0.0985525
ENSBTAG00000002741	0	0	0	0	0	0	0
ENSBTAG00000002742	9.16636	8.8169	9.2813	12.2287	5.9239	6.6315	4.74861
ENSBTAG00000002743	13.6996	74.4581	18.1402	9.06156	20.2991	19.3367	23.2762
ENSBTAG00000002744	0.616379	0	0.968943	18.6821	0.0646564	0.182579	0
ENSBTAG00000002745	44.6541	106.369	40.571	33.6868	22.7031	53.3573	30.7047
ENSBTAG00000002746	55.2498	131.596	10.9424	24.9965	50.3528	33.6015	21.8484
ENSBTAG00000002747	7.18605	21.824	11.2829	17.9259	5.33973	6.29545	6.83541
ENSBTAG00000002748	14.5013	48.911	4.11815	19.0416	25.2387	9.57688	20.5415
ENSBTAG00000002749	0	0	2.95289	3.17344	0	0	0.050547
ENSBTAG00000002750	7.2378	18.6467	8.71579	12.0326	6.6542	4.99473	5.75304
ENSBTAG00000002751	0.846011	28.0613	0.181923	6.19672	3.28847	4.20635	41.9629
ENSBTAG00000002755	14.4146	50.0661	8.11788	29.9001	6.38698	7.31584	9.68091
ENSBTAG00000002756	0.821942	18.812	0.150825	0.0944381	0.385242	3.47753	0.408246
ENSBTAG00000002757	0	0	0	0	0	0	0
ENSBTAG00000002758	23.5749	1.8886	8.76839	1.60593	72.7298	2.81039	3.51641
ENSBTAG00000002763	5.45186	7.69077	3.59836	2.55945	11.7968	2.791	4.52981
ENSBTAG00000002764	10.531	10.2668	0.860411	9.38608	13.1862	5.51629	5.4004
ENSBTAG00000002765	0.0280303	0	0	0.0483087	0.227384	0.10112	11.7582
ENSBTAG00000002767	26.6855	1.05257	2.40074	17.5399	2.48504	2.78566	2.97692
ENSBTAG00000002768	5.5819	13.2129	2.8904	3.89134	8.90705	15.3511	9.00303
ENSBTAG00000002769	18.0043	35.306	15.8487	25.6512	13.7493	26.1007	15.2607
ENSBTAG00000002770	103.202	637.161	29.9092	17.8396	121.124	102.859	566.264
ENSBTAG00000002772	0.0498828	0.106198	0.0572087	3.26687	0.0899228	0	5.27836
ENSBTAG00000002773	0.560907	1.85329	0	0	10.4169	1.02768	0.0698813
ENSBTAG00000002774	9.33906	14.5951	3.74907	6.60266	16.2862	5.5456	15.1156
ENSBTAG00000002775	0	0.171073	0.234469	0.0587246	0	0	0
ENSBTAG00000002778	35.6379	53.5767	38.2683	31.608	54.2725	39.467	45.4387
ENSBTAG00000002779	0	0	0	0	6.18966	0.0418111	0.0180409
ENSBTAG00000002781	2.56626	4.07953	0.949401	0.998697	0.932691	28.6484	3.75414
ENSBTAG00000002782	13.1308	13.9423	14.4004	16.7302	26.3918	9.40429	24.7608
ENSBTAG00000002783	22.3115	47.8199	65.5683	37.4687	14.7894	30.5595	16.3112
ENSBTAG00000002784	36.0835	118.234	110.045	59.352	23.6121	42.9261	42.1247
ENSBTAG00000002786	6.88694	1.71617	0.436195	0.574958	12.056	8.92978	0.577939
ENSBTAG00000002788	1.56514	0.709765	0.538498	3.93053	2.47884	8.0005	0.217279
ENSBTAG00000002791	24.9039	26.5673	24.4526	13.7465	32.9261	24.5716	19.0805
ENSBTAG00000002792	3.59238	0.520791	1.99015	2.72835	5.02158	1.30456	1.05189
ENSBTAG00000002795	10.385	28.7178	6.15821	16.6511	4.90099	10.7147	5.24856
ENSBTAG00000002796	2.33003	0.694445	1.33611	3.13505	3.7858	0.262661	6.35582
ENSBTAG00000002798	10.6522	20.5481	17.7073	12.4797	7.48416	11.1238	17.6887
ENSBTAG00000002799	0.124953	214.666	0.035826	0.108529	0.722291	60.3331	88.138
ENSBTAG00000002803	0	1.72107	0.15538	0	0	0	0.0731437
ENSBTAG00000002804	44.2224	4.98789	14.3378	6.8968	50.5956	9.17113	15.3992
ENSBTAG00000002805	0	0	0	0	0	0	0
ENSBTAG00000002808	76.8408	333.03	97.2422	83.7967	44.0038	77.2633	67.9485
ENSBTAG00000002809	2.48482	5.38125	2.46114	1.55725	5.90458	1.86881	6.58548
ENSBTAG00000002810	4.27976	7.41629	7.69241	2.4793	8.23371	3.5252	6.01903
ENSBTAG00000002813	13.9326	15.7025	4.43702	55.2916	11.7236	4.86344	9.02106
ENSBTAG00000002816	1.87203	2.09986	0.945054	3.34271	5.16299	5.32921	0.609622
ENSBTAG00000002817	2.81786	4.19688	0.492637	5.38945	3.28323	88.2691	3.02403
ENSBTAG00000002820	54.4663	61.8375	42.3288	44.2824	36.6673	40.9224	43.8642
ENSBTAG00000002821	42.621	0.630342	40.1206	0.479262	1.79214	0.262128	0.225195
ENSBTAG00000002822	0.0413543	0.13562	0.0355708	0.249451	0.0838673	0	0.569316
ENSBTAG00000002823	41.4801	24.1891	6.97575	18.2991	19.0038	10.502	10.793
ENSBTAG00000002824	0.476166	0.549606	0.0390069	0.117235	1.13428	0.0828209	0
ENSBTAG00000002826	1.10894	0.266233	0.0578089	1.24517	0.65878	1.7617	0.353769
ENSBTAG00000002827	22.3146	294.132	2.38416	58.2076	12.097	43.7438	25.9205
ENSBTAG00000002828	15.9622	57.86	16.8511	8.58941	20.044	11.5856	17.4087
ENSBTAG00000002829	59.8174	142.245	96.9076	76.9649	47.1774	82.5182	71.9566
ENSBTAG00000002830	41.0668	45.4647	28.7809	29.9894	71.1035	37.3416	62.7683
ENSBTAG00000002833	9.0622	32.6583	6.5076	10.4957	9.04864	11.9339	12.5565
ENSBTAG00000002834	91.3823	10.3175	37.9727	0.342209	4.34006	5.15644	1.73304
ENSBTAG00000002835	13.7261	62.3587	15.3229	7.85694	10.4849	10.5936	5.09631
ENSBTAG00000002836	3.33996	4.98754	15.4505	2.82727	6.46235	2.94126	3.59357
ENSBTAG00000002837	11.5021	9.195	6.97883	6.16907	20.4551	7.98804	5.72014
ENSBTAG00000002842	0.504732	0.986073	0.197338	0.711718	0.511803	0.279655	1.07758
ENSBTAG00000002843	5.9029	36.642	4.30532	3.98543	3.03394	6.12449	17.4084
ENSBTAG00000002844	0.239684	0.30408	0.126869	6.14855	1.0968	1.28622	0.47778
ENSBTAG00000002845	0.158932	0.276043	0	8.12602	0.243529	0	0.0171607
ENSBTAG00000002846	10.3882	7.61968	1.30834	0.565999	4.13637	6.42579	2.60352
ENSBTAG00000002847	9.11577	34.8425	9.20117	5.03003	6.76203	8.55517	23.6351
ENSBTAG00000002848	3.56513	7.79502	3.28557	3.84019	2.96953	3.01666	4.74306
ENSBTAG00000002849	0.0175124	56.4777	0.210885	0.633814	6.44014	36.7873	10.2643
ENSBTAG00000002850	0.0840147	0.172581	0	0.0361986	0.0851916	0.038509	0
ENSBTAG00000002851	0	0.220414	0	0	0	0	0.0710334
ENSBTAG00000002853	0.719487	0.790545	217.621	1.04	0.423619	0.0435104	0.413492
ENSBTAG00000002854	25.4699	109.34	7.58939	35.4397	22.1076	27.0527	19.0313
ENSBTAG00000002855	0.111354	0.540502	0	0.0307061	0.0481768	0.142127	0.129853
ENSBTAG00000002856	0	0	0	0.388478	0	0	0.121692
ENSBTAG00000002858	4.3784	0.387338	0.353068	162.434	0.647461	0.0832691	0.406275
ENSBTAG00000002859	0.792572	2.12633	0.100254	0.0200875	1.02429	0.568044	0.113265
ENSBTAG00000002863	258.481	1712.7	94.2205	32.0663	32.6486	80.8582	276.492
ENSBTAG00000002865	0.0720822	0	0	14.6591	0	0	0.116746
ENSBTAG00000002866	13.6554	8.95838	17.3824	1.72473	8.64189	14.8198	7.9996
ENSBTAG00000002868	0	0	0	0.176465	0	0.0375918	0
ENSBTAG00000002869	24.766	33.7027	11.635	13.0277	24.3397	13.0029	5.63816
ENSBTAG00000002871	71.0051	146.228	96.514	117.066	57.3318	73.7679	131.684
ENSBTAG00000002874	20.0833	42.2454	13.3386	23.9877	19.5626	46.3179	25.4248
ENSBTAG00000002878	1.73606	238.686	0.71898	0.258568	5.36083	0.301993	4.68627
ENSBTAG00000002879	3.45354	5.21057	1.99244	5.24427	5.87924	4.55166	2.64324
ENSBTAG00000002880	22.6643	3.54647	37.9124	12.3116	7.36813	1.42641	2.11718
ENSBTAG00000002881	9.88772	13.3533	3.8924	3.86053	12.4506	13.1833	11.1771
ENSBTAG00000002882	7.98136	3.15516	1.19246	2.18448	6.85476	19.4083	2.11704
ENSBTAG00000002883	4.31206	3.13704	7.01153	5.22586	6.69956	3.23816	4.29451
ENSBTAG00000002885	41.6245	14.447	1.3509	5.12745	39.5152	4.48671	1.43334
ENSBTAG00000002887	0.0344391	0.0928844	0.0296227	0.178062	0	0.0318533	0
ENSBTAG00000002888	5.04769	2.94223	1.66127	21.018	5.95281	5.33532	2.35802
ENSBTAG00000002890	19.2886	51.7202	17.4151	16.6031	35.8795	30.3631	31.9472
ENSBTAG00000002891	0	0	0	3.23704	0	0	0
ENSBTAG00000002894	0.749215	0.716517	0.644435	0.322808	0.253237	0.440226	0.606723
ENSBTAG00000002895	0	0	0	0	0	4.80603	0
ENSBTAG00000002896	15.1545	9.83369	53.7005	14.6647	17.2117	14.7589	12.9266
ENSBTAG00000002898	0.0743164	0.0614017	169.633	0	0.0430614	0.0399004	0
ENSBTAG00000002900	6.55716	24.9146	2.75847	4.29347	6.54252	5.62186	9.59979
ENSBTAG00000002902	22.2867	5.00234	25.3671	3.22013	11.5039	6.24722	5.98698
ENSBTAG00000002904	4.34912	7.91657	10.8457	1.68503	11.8057	7.50328	14.1971
ENSBTAG00000002907	3.46849	2.81196	3.9822	5.21537	3.82942	2.42751	2.06958
ENSBTAG00000002908	0.0649684	1.40032	0.0139706	9.79732	0.0988178	0.122821	0.013153
ENSBTAG00000002910	46.1878	223.104	11.7507	7.24439	12.9561	26.2678	73.0237
ENSBTAG00000002912	1.23983	10.2748	0.685568	1.44996	0.838135	3.60312	0.394441
ENSBTAG00000002913	0	0	0	0	0	0	0
ENSBTAG00000002914	5.54411	3.11965	2.25191	5.73298	17.1568	0.743885	14.791
ENSBTAG00000002915	9.79953	0.269549	0.586367	2.39872	1.61293	0	0.184018
ENSBTAG00000002917	16.3334	13.3354	12.0148	44.0714	8.79321	8.68656	15.7407
ENSBTAG00000002918	2.87936	3.05057	0.519128	1.25686	1.76797	6.79648	1.12005
ENSBTAG00000002919	0	13.9258	0.0814262	0.0407877	0.0319972	4.44157	0.958264
ENSBTAG00000002920	6.99145	8.0024	4.63897	5.51887	8.48605	3.96638	3.7745
ENSBTAG00000002921	5.2048	60.2474	3.27925	8.5131	7.84374	26.3792	20.108
ENSBTAG00000002922	4.603	0.664372	52.3449	7.5507	15.8707	3.85261	2.87426
ENSBTAG00000002923	5.41184	5.04594	0.36472	48.8273	4.84271	1.34023	1.19278
ENSBTAG00000002924	0.0588041	0	46.0279	0	0	0	0
ENSBTAG00000002928	0	0	0	0.514339	0	0	0
ENSBTAG00000002929	3.58122	0.551636	0.262159	0	1.99168	3.7796	0.205681
ENSBTAG00000002931	0.0178353	0.114726	6.65797	0.0307381	0.0241135	0	0.115546
ENSBTAG00000002934	0.0170905	0	0	0	0	0.0632484	0
ENSBTAG00000002935	47.576	34.4305	26.1712	28.6708	54.3329	89.2283	55.6153
ENSBTAG00000002936	20.8573	0.438234	3.72095	0	2.64586	1.05754	1.41796
ENSBTAG00000002937	0.533313	0.923351	0.126545	0	2.78478	3.39248	0.17871
ENSBTAG00000002938	8.39866	18.1753	11.3066	1.88257	3.12285	1.08517	0.894687
ENSBTAG00000002939	28.7926	104.077	46.6806	6.68087	41.7003	24.2927	24.7952
ENSBTAG00000002940	2.05751	0	0.0913423	0.320284	0.0538408	0	0.0214992
ENSBTAG00000002941	10.6835	10.0745	1.75759	2.04341	19.0146	5.63785	5.18894
ENSBTAG00000002942	0.981584	6.8733	0.348444	0.134262	0.842612	1.24415	0.706575
ENSBTAG00000002943	2.13766	4.57468	0.0918747	1.84086	1.44813	1.79783	1.90729
ENSBTAG00000002944	227.669	536.713	550.563	185.635	97.4705	462.639	584.35
ENSBTAG00000002947	11.1446	7.22279	0.530917	2.09801	22.6015	6.21751	1.3607
ENSBTAG00000002948	10.9837	13.6507	12.9945	11.9541	9.44641	7.97449	6.98699
ENSBTAG00000002949	18.1349	3.57902	18.9961	17.4976	11.1073	7.31137	11.7433
ENSBTAG00000002950	0.0579758	0	0	1.0991	0.156768	0	0
ENSBTAG00000002951	3.16698	6.31416	0.63807	0.44255	14.1569	1.90196	1.3863
ENSBTAG00000002952	0.363159	1.34471	0	0.625884	0.156226	0.0917612	0.240619
ENSBTAG00000002953	298.042	1736.72	87.6521	88.899	74.2849	305.297	151.604
ENSBTAG00000002955	0.190917	0.52422	0.109478	0.804308	0.0573605	0.0388738	0.206142
ENSBTAG00000002956	1.50464	12.6847	0.391669	4.24801	0.856543	0.875782	1.12228
ENSBTAG00000002959	6.27172	12.2844	2.53481	6.4463	13.1278	4.31609	8.59742
ENSBTAG00000002960	49.2742	54.9797	112.369	60.0823	83.1206	56.8643	24.1186
ENSBTAG00000002962	20.7776	38.5805	4.21219	6.53578	42.0976	16.7418	14.8725
ENSBTAG00000002963	0.0510874	497.9	0	0.0880462	0	0.0875016	0
ENSBTAG00000002964	0.217175	0.0725461	184.81	0.0499052	0.0391497	0	0.0234494
ENSBTAG00000002965	0.164579	1.75508	0	0	0.111256	0.144078	0.866305
ENSBTAG00000002966	11.5057	24.2356	7.8549	9.3048	4.97717	7.64974	11.3235
ENSBTAG00000002970	13.6972	38.9739	9.2212	13.7549	10.6884	7.39446	6.86491
ENSBTAG00000002971	9.55364	63.05	92.1518	12.625	5.48854	10.4009	12.2105
ENSBTAG00000002972	0.222362	0.458601	0.109294	3.75017	1.56761	0	0.463041
[truncated: 22,618 more rows]
