# Supplementary material for: Sequence, Structural and Expression Divergence of Duplicate Genes in the Bovine Genome
Source: PLoS One. 2014 Jul 23;9(7):e102868. doi: 10.1371/journal.pone.0102868 (PMC4108385; doi:10.1371/journal.pone.0102868)
Supplement: Table S5 — Cattle-specific duplicate genes that rapidly diverged in expression. (XLSX) [file pone.0102868.s008.xlsx]

## Sheet: Gene
Table S5. Cattle-specific duplicate genes that rapidly diverged in expression.
Gene1	Gene2	Correlation	Gene1_Description	Gene2_Description
ENSBTAG00000038112	ENSBTAG00000001836	0.366	Bos taurus UL16 binding protein 3 (ULBP3), mRNA. [Source:RefSeq mRNA;Acc:NM_001103233]	Bos taurus UL16-binding protein 11 (ULBP11), mRNA. [Source:RefSeq mRNA;Acc:NM_001168610]
ENSBTAG00000026796	ENSBTAG00000037826	0.43	Uncharacterized protein [Source:UniProtKB/TrEMBL;Acc:E1BI74]	Bos taurus ADP-ribosyltransferase 5-like (LOC407148), mRNA. [Source:RefSeq mRNA;Acc:NM_001104964]
ENSBTAG00000038655	ENSBTAG00000000518	0.202	Uncharacterized protein [Source:UniProtKB/TrEMBL;Acc:E1BGE4]	Uncharacterized protein [Source:UniProtKB/TrEMBL;Acc:E1BHU4]
ENSBTAG00000010155	ENSBTAG00000046975	0.428	Bos taurus regakine 1 (LOC504773), mRNA. [Source:RefSeq mRNA;Acc:NM_001034220]	Uncharacterized protein [Source:UniProtKB/TrEMBL;Acc:G3N237]
ENSBTAG00000016818	ENSBTAG00000001432	0.419	Bos taurus zinc finger, CCHC domain containing 17 (ZCCHC17), mRNA. [Source:RefSeq mRNA;Acc:NM_001034652]	Uncharacterized protein [Source:UniProtKB/TrEMBL;Acc:F1N7K4]
ENSBTAG00000047462	ENSBTAG00000011998	0.096	Uncharacterized protein [Source:UniProtKB/TrEMBL;Acc:G3N0R2]	Bos taurus deoxyuridine triphosphatase (DUT), mRNA. [Source:RefSeq mRNA;Acc:NM_001077873]
ENSBTAG00000015248	ENSBTAG00000011019	0.436	Bos taurus phospholipase A2, group XVI (PLA2G16), mRNA. [Source:RefSeq mRNA;Acc:NM_001075280]	Bos taurus uncharacterized LOC618367 (LOC618367), mRNA. [Source:RefSeq mRNA;Acc:NM_001105009]
ENSBTAG00000048171	ENSBTAG00000027225	-0.145	Bos taurus tracheal antimicrobial peptide (TAP), mRNA. [Source:RefSeq mRNA;Acc:NM_174776]	Lingual antimicrobial peptide [Source:UniProtKB/Swiss-Prot;Acc:Q28880]
ENSBTAG00000010952	ENSBTAG00000020814	-0.291	Uncharacterized protein [Source:UniProtKB/TrEMBL;Acc:G3N1Z1]	Bos taurus C2 calcium-dependent domain containing 4B (C2CD4B), mRNA. [Source:RefSeq mRNA;Acc:NM_001046307]
ENSBTAG00000035438	ENSBTAG00000000211	0.442	Uncharacterized protein [Source:UniProtKB/TrEMBL;Acc:G3MYB5]	Uncharacterized protein [Source:UniProtKB/TrEMBL;Acc:F1MCL7]
ENSBTAG00000023365	ENSBTAG00000039212	0.32	Uncharacterized protein [Source:UniProtKB/TrEMBL;Acc:E1BII1]	Bos taurus cytosolic thiouridylase subunit 1 homolog (S. pombe) (CTU1), mRNA. [Source:RefSeq mRNA;Acc:NM_001077954]
ENSBTAG00000026543	ENSBTAG00000024701	0.373	Uncharacterized protein [Source:UniProtKB/TrEMBL;Acc:F1MIS2]	Bos taurus translocase of inner mitochondrial membrane 10 homolog (yeast) (TIMM10), mRNA. [Source:RefSeq mRNA;Acc:NM_001046132]
ENSBTAG00000039546	ENSBTAG00000047096	0.386	Uncharacterized protein [Source:UniProtKB/TrEMBL;Acc:E1B9G5]	Uncharacterized protein [Source:UniProtKB/TrEMBL;Acc:G5E5U8]
ENSBTAG00000047611	ENSBTAG00000020149	0.255	Uncharacterized protein [Source:UniProtKB/TrEMBL;Acc:G3N109]	Bos taurus ribonuclease H2, subunit B (RNASEH2B), mRNA. [Source:RefSeq mRNA;Acc:NM_001166566]
ENSBTAG00000011484	ENSBTAG00000007493	0.087	Bos taurus zinc finger, DHHC-type containing 3 (ZDHHC3), mRNA. [Source:RefSeq mRNA;Acc:NM_001075278]	Uncharacterized protein [Source:UniProtKB/TrEMBL;Acc:F1MVC6]
ENSBTAG00000013693	ENSBTAG00000010033	0.158	Uncharacterized protein [Source:UniProtKB/TrEMBL;Acc:M0QW09]	Uncharacterized protein [Source:UniProtKB/TrEMBL;Acc:E1BFL1]
ENSBTAG00000045991	ENSBTAG00000001794	0.382	60S ribosomal protein L36 [Source:UniProtKB/TrEMBL;Acc:G3N2X2]	60S ribosomal protein L36 [Source:UniProtKB/Swiss-Prot;Acc:Q3T171]
ENSBTAG00000012788	ENSBTAG00000008020	0.327	Bos taurus cytochrome c oxidase subunit VIa polypeptide 1 (COX6A1), mRNA. [Source:RefSeq mRNA;Acc:NM_001077831]	Cytochrome c oxidase subunit 6A, mitochondrial [Source:UniProtKB/TrEMBL;Acc:F1MBC7]
ENSBTAG00000015077	ENSBTAG00000027319	0.296	Uncharacterized protein [Source:UniProtKB/TrEMBL;Acc:F1N533]	Uncharacterized protein [Source:UniProtKB/TrEMBL;Acc:F1MSX0]
ENSBTAG00000040580	ENSBTAG00000002786	0.434	Bos taurus myeloid-associated differentiation marker-like (LOC618633), mRNA. [Source:RefSeq mRNA;Acc:NM_001103302]	Bos taurus myeloid-associated differentiation marker-like (LOC781494), mRNA. [Source:RefSeq mRNA;Acc:NM_001101279]
ENSBTAG00000011021	ENSBTAG00000001851	0.457	Bos taurus carboxylesterase 1 (monocyte/macrophage serine esterase 1) (CES1), mRNA. [Source:RefSeq mRNA;Acc:NM_001075554]	Bos taurus carboxylesterase 1 (monocyte/macrophage serine esterase 1) (CES1), mRNA. [Source:RefSeq mRNA;Acc:NM_001046018]
ENSBTAG00000021007	ENSBTAG00000038532	0.415	Bos taurus folate receptor 1 (adult) (FOLR1), mRNA. [Source:RefSeq mRNA;Acc:NM_001206532]	Bos taurus folate receptor 1 (adult) (FOLR1), transcript variant 1, mRNA. [Source:RefSeq mRNA;Acc:NM_001206527]
ENSBTAG00000017483	ENSBTAG00000017949	0.411	Bos taurus serpin peptidase inhibitor, clade B (ovalbumin), member 6 (SERPINB6), mRNA. [Source:RefSeq mRNA;Acc:NM_174789]	Uncharacterized protein [Source:UniProtKB/TrEMBL;Acc:G3X7H8]
ENSBTAG00000048114	ENSBTAG00000007238	0.058	Uncharacterized protein [Source:UniProtKB/TrEMBL;Acc:G3MXJ6]	Uncharacterized protein [Source:UniProtKB/TrEMBL;Acc:G3X6N1]
ENSBTAG00000004640	ENSBTAG00000031958	-0.274	Bos taurus sperm adhesion molecule 1 (PH-20 hyaluronidase, zona pellucida binding) (SPAM1), mRNA. [Source:RefSeq mRNA;Acc:NM_001008413]	Hyaluronidase [Source:UniProtKB/TrEMBL;Acc:F1MZM9]
ENSBTAG00000038327	ENSBTAG00000010709	0.192	Uncharacterized protein [Source:UniProtKB/TrEMBL;Acc:F1ME51]	Bos taurus dihydrolipoamide S-acetyltransferase (DLAT), mRNA. [Source:RefSeq mRNA;Acc:NM_001205730]
ENSBTAG00000017496	ENSBTAG00000047845	0.208	Bos taurus ATP synthase, H+ transporting, mitochondrial Fo complex, subunit E (ATP5I), mRNA. [Source:RefSeq mRNA;Acc:NM_176639]	Uncharacterized protein [Source:UniProtKB/TrEMBL;Acc:G3MXE1]
ENSBTAG00000003383	ENSBTAG00000039630	0.246	Uncharacterized protein [Source:UniProtKB/TrEMBL;Acc:G5E666]	Bos taurus transmembrane emp24 domain trafficking protein 2 (TMED2), mRNA. [Source:RefSeq mRNA;Acc:NM_001159818]
ENSBTAG00000030890	ENSBTAG00000000773	0.443	Uncharacterized protein [Source:UniProtKB/TrEMBL;Acc:E1BJN0]	Bos taurus tetratricopeptide repeat domain 9C (TTC9C), mRNA. [Source:RefSeq mRNA;Acc:NM_001083792]
ENSBTAG00000039504	ENSBTAG00000025260	0.137	Uncharacterized protein [Source:UniProtKB/TrEMBL;Acc:F1N6D1]	WAP four-disulfide core domain protein 18 precursor [Source:RefSeq peptide;Acc:NP_001192207]
ENSBTAG00000045842	ENSBTAG00000038960	0.186	Uncharacterized protein [Source:UniProtKB/TrEMBL;Acc:E1BAL3]	Uncharacterized protein [Source:UniProtKB/TrEMBL;Acc:E1BFQ3]
